# Supplementary material for: Population Collapse of the Spidery Wattle (Acacia araneosa) During Late Holocene Aridification: Genomic Evidence for Critically Endangered Status
Source: Ecol Evol. 2026 Jul 10;16(7):e73959. doi: 10.1002/ece3.73959 (PMC13354547; doi:10.1002/ece3.73959)
Supplement: Supplementary file 2 — Table S1: demographic notes of some potential impacts on Acacia araneosa and their sources. [file ECE3-16-e73959-s001.xlsx]

## Sheet: Sheet1
Table S1: demographic notes of some potential impacts on Acacia araneosa and their sources.
Year	duration	Year_pre_2022	LabelYear	Event	Impact	Notes	Source	URL	Y	Label
-1278	300	3300	3150	Thylacine extinction on Australian mainland likely caused by major weather events	Down	Attributed to ENSO	White, L.C., Mitchell, K.J. and Austin, J.J., 2018	https://doi.org/10.1016/j.quascirev.2006.11.018	12	3.3 kya Climates drying
1836	28	186	186	Sheep grazing leases	Down	It was also a highly planned settlement where land and rural townships were surveyed, and transport infrastructure designed prior to the settlement that started in 1836. Initially, land was provided on short-term leases to large sheep grazing enterprises that developed an export-oriented wool industry. This system was exploitative not only in treading on the rights and livelihoods of indigenous p…	Pastures for Dryland Crop – Livestock Systems	https://www.pir.sa.gov.au/__data/assets/pdf_file/0020/432245/Pastures_for_Dryland_Crop_Livestock_Systems.pdf and https://www.pir.sa.gov.au/aghistory/eras/1836_1864	12	~1836 Sheep leases
1864	3	158	158	Great drought	Down	Drought noted as a threatening process — https://data.environment.sa.gov.au/Content/Publications/JABG07P307_Whibley.pdf	Arkarula Wilderness Sanctuary [2025/5/28]	https://www.arkaroola.com.au/history and https://pir.sa.gov.au/aghistory/land_settlement_in_sa/land_the_basis_of_sa_settlement/the_measure_of_land	12	1864 Great Drought
1878	10	144	1878	Rabbits first arrive at Arkaroola; reach initial plague numbers	Down		H. Ehmann, pers. comm., 2026		12	1878 Rabbit plague
1880	9	142	142	Drought	Down		PIRSA	https://pir.sa.gov.au/aghistory/land_settlement_in_sa/land_the_basis_of_sa_settlement/the_measure_of_land	12	1880 Drought
1918	5	104	1918	South Australian rabbit plague that would have extended into Arkaroola. Rabbits create a vegetation-free halo around warrens; even low rabbit densities can eliminate seedling recruitment.	Down		H. Ehmann, pers. comm., 2026		12	1918 Rabbit plague
1932	2	90	1932	South Australian rabbit plague 1932–33 that would have extended into Arkaroola.	Down		H. Ehmann, pers. comm., 2026		12	1932 Rabbit plague
1937	33	85	85	Sheep re-introduced then removed	Down			https://www.arkaroola.com.au/history	12	1937 Sheep on Arkaroola
1948	3	74	1948	South Australian rabbit plague 1948–50 that would have extended into Arkaroola. Rabbits in peak numbers were recorded piling up against fences in this era.	Down		H. Ehmann, pers. comm., 2026		12	1948 Rabbit plague
1960	10	62	62	Drought	Down		BOM	http://www.bom.gov.au/jsp/ncc/cdio/weatherData/av?p_nccObsCode=136&p_display_type=dailyDataFile&p_startYear=&p_c=&p_stn_num=017099	12	1960 Drought
1974	9	48	48	Goats increase	Down			http://www.bom.gov.au/jsp/ncc/cdio/weatherData/av?p_nccObsCode=136&p_display_type=dailyDataFile&p_startYear=&p_c=&p_stn_num=017099	12	1974 Goats
2000	10	22	22	Approx — adults had disappeared	Down	Drought — Also, a new generation of A. rivalis (silver wattle) has appeared, shin-high recruits in places where the adults had vanished a decade ago but had left seed in the soil.	Acacia Study Group Newsletter	https://worldwidewattle.com/socgroups/asg/newsletters/113.pdf and https://friendsaalbg.org.au/wp-content/uploads/2020/06/FAALBG-2011-Newsletters.pdf	12	2000 Drought
2018	1	4	4	Mass mortality event — believed all Acacia araneosa individuals died	Down	Major population bottleneck; suggests severe vulnerability to environmental stress	Garry Trethewey, 2025, pers. comm.		12	2018 Die off
