# Supplementary material for: Population Collapse of the Spidery Wattle (Acacia araneosa) During Late Holocene Aridification: Genomic Evidence for Critically Endangered Status
Source: Ecol Evol. 2026 Jul 10;16(7):e73959. doi: 10.1002/ece3.73959 (PMC13354547; doi:10.1002/ece3.73959)
Supplement: Supplementary file 3 — Table S2: For Acacia araneosa, the year before present, where zero = 2022, median drop in effective population size (Ne), actual drop (compared to the year prior), the rate of change drop (proportion and percentage), the calendar year of the drop and the proportion drop over the previous 10 years (IUCN criterion). [file ECE3-16-e73959-s003.xlsx]

## Sheet: TableS2
Table S2: For Acacia araneosa, the year before present, where zero = 2022, median drop in effective population size (Ne), actual drop (compared to the year prior), the rate of change drop (proportion and percentage), the calendar year of the drop, and the proportion drop over the previous ten years (IUCN criterion).
yearRound	neMedian	actualDrop	rateOfChange_prop	percentChange	dropYear	ProportionDrop_10years
0	50.7653	0	0	0	2021	0.395326
1	50.7653	-1.63135	-0.03	-3.11346	2020	0.435795
2	52.3967	-9.91021	-0.16	-15.9055	2019	0.467306
3	62.3069	-4.44713	-0.07	-6.66197	2018	0.460876
4	66.754	-3.72283	-0.05	-5.28234	2017	0.540717
5	70.4769	-4.88676	-0.06	-6.48424	2016	0.628459
6	75.3636	-0.725265	-0.01	-0.953182	2015	0.698597
7	76.0889	-4.37266	-0.05	-5.43447	2014	0.719942
8	80.4615	-3.49331	-0.04	-4.16094	2013	0.723676
9	83.9548	-6.02188	-0.07	-6.69271	2012	0.750821
10	89.9767	-8.38501	-0.09	-8.52467	2011	0.743048
11	98.3617	-17.2089	-0.15	-14.8903	2010	0.728971
12	115.571	-29.7734	-0.2	-20.4848	2009	0.690567
13	145.344	-44.344	-0.23	-23.3773	2008	0.613314
14	189.688	-60.3549	-0.24	-24.1378	2007	0.501089
15	250.043	-21.6469	-0.08	-7.9675	2006	0.36817
16	271.69	-19.4952	-0.07	-6.69513	2005	0.372079
17	291.185	-45.7407	-0.14	-13.5759	2004	0.348731
18	336.926	-13.2432	-0.04	-3.78195	2003	0.280485
19	350.169	-12.7507	-0.04	-3.51338	2002	0.334134
20	362.92	-10.5717	-0.03	-2.83051	2001	0.387313
21	373.491	-2.37992	-0.01	-0.633175	2000	0.379024
22	375.871	-4.33272	-0.01	-1.13958	1999	0.3935
23	380.204	-15.5397	-0.04	-3.9267	1998	0.393325
24	395.744	-36.9375	-0.09	-8.53688	1997	0.402455
25	432.681	-14.423	-0.03	-3.22587	1996	0.350681
26	447.104	-21.1638	-0.05	-4.51958	1995	0.350268
27	468.268	-57.6169	-0.11	-10.9562	1994	0.423117
28	525.885	-66.4558	-0.11	-11.2192	1993	0.356464
29	592.341	-9.11785	-0.02	-1.51596	1992	0.335725
30	601.459	-18.2795	-0.03	-2.94956	1991	0.459686
31	619.738	-6.96343	-0.01	-1.11112	1990	0.487622
32	626.702	-35.5815	-0.05	-5.37256	1989	0.504405
33	662.283	-4.07888	-0.01	-0.612112	1988	0.493694
34	666.362	-21.7744	-0.03	-3.16425	1987	0.526092
35	688.136	-123.585	-0.15	-15.225	1986	0.510607
36	811.721	-5.45937	-0.01	-0.668074	1985	0.430763
37	817.181	-74.5292	-0.08	-8.35801	1984	0.441877
38	891.71	-221.455	-0.2	-19.8942	1983	0.403932
39	1113.17	-96.3689	-0.08	-7.96744	1982	0.259332
40	1209.53	-55.0106	-0.04	-4.35023	1981	0.220282
41	1264.54	-43.5248	-0.03	-3.3274	1980	0.220556
42	1308.07	-98.0312	-0.07	-6.97185	1979	0.242391
43	1406.1	0	0	0	1978	0.188049
44	1406.1	-19.8795	-0.01	-1.39409	1977	0.203264
45	1425.98	-38.1788	-0.03	-2.60756	1976	0.194204
46	1464.16	-31.827	-0.02	-2.12749	1975	0.183468
47	1495.99	-6.9347	0	-0.461415	1974	0.176556
48	1502.92	-48.3246	-0.03	-3.11521	1973	0.172739
49	1551.25	-71.1226	-0.04	-4.38388	1972	0.149464
50	1622.37	-104.209	-0.06	-6.03558	1971	0.11984
51	1726.58	-5.17783	0	-0.298993	1970	0.0663977
52	1731.75	-33.0727	-0.02	-1.87399	1969	0.0667415
53	1764.83	-4.82583	0	-0.272699	1968	0.0592036
54	1769.65	-23.4912	-0.01	-1.31006	1967	0.0586113
55	1793.14	-23.5978	-0.01	-1.29891	1966	0.0493649
56	1816.74	0	0	0	1965	0.0393881
57	1816.74	-7.10139	0	-0.389364	1964	0.0414588
58	1823.84	-19.4211	-0.01	-1.05363	1963	0.037712
59	1843.26	-6.10623	0	-0.330179	1962	0.0274651
60	1849.37	-6.22924	0	-0.3357	1961	0.0259667
61	1855.6	-20.2864	-0.01	-1.08143	1960	0.0300747
62	1875.89	-3.94606	0	-0.209916	1959	0.0216965
63	1879.83	-6.42678	0	-0.340716	1958	0.0393433
64	1886.26	-4.97498	0	-0.263054	1957	0.0408081
65	1891.23	-4.08553	0	-0.215559	1956	0.0403722
66	1895.32	0	0	0	1955	0.0382992
67	1895.32	0	0	0	1954	0.0382992
68	1895.32	-3.35322	0	-0.176609	1953	0.0421604
69	1898.67	-14.4641	-0.01	-0.756039	1952	0.0419259
70	1913.14	-4.35226	0	-0.226977	1951	0.0354271
71	1917.49	-39.3308	-0.02	-2.00994	1950	0.0502448
72	1956.82	-9.68855	0	-0.492678	1949	0.0329717
73	1966.51	-4.29105	0	-0.217731	1948	0.0281837
74	1970.8	0	0	0	1947	0.0360443
75	1970.8	0	0	0	1946	0.0360443
76	1970.8	-7.94462	0	-0.401498	1945	0.0360443
77	1978.74	-3.01573	0	-0.152175	1944	0.0375783
78	1981.76	-1.64316	0	-0.0828457	1943	0.0459596
79	1983.4	-35.5267	-0.02	-1.75968	1942	0.0451685
80	2018.93	-4.60961	0	-0.227799	1941	0.0280656
81	2023.54	0	0	0	1940	0.0258465
82	2023.54	-20.9525	-0.01	-1.02483	1939	0.0298296
83	2044.49	0	0	0	1938	0.0210936
84	2044.49	0	0	0	1937	0.0210936
85	2044.49	-11.5135	-0.01	-0.559995	1936	0.0210936
86	2056.01	-21.223	-0.01	-1.0217	1935	0.0155809
87	2077.23	0	0	0	1934	0.00541933
88	2077.23	0	0	0	1933	0.0136044
89	2077.23	0	0	0	1932	0.0136044
90	2077.23	-8.52815	0	-0.408876	1931	0.0136044
91	2085.76	-2.79038	0	-0.133604	1930	0.0139548
92	2088.55	0	0	0	1929	0.0162856
93	2088.55	0	0	0	1928	0.0163998
94	2088.55	0	0	0	1927	0.0165139
95	2088.55	0	0	0	1926	0.0257231
96	2088.55	-17.3306	-0.01	-0.822965	1925	0.0269767
97	2105.88	0	0	0	1924	0.0235214
98	2105.88	0	0	0	1923	0.0235214
99	2105.88	-9.39715	0	-0.444252	1922	0.0263587
100	2115.28	-7.84858	0	-0.369671	1921	0.0261285
101	2123.12	-0.246402	0	-0.0116043	1920	0.022515
102	2123.37	-0.246402	0	-0.011603	1919	0.0283897
103	2123.62	-20.0732	-0.01	-0.936388	1918	0.034254
104	2143.69	-2.76171	0	-0.128664	1917	0.0251254
105	2146.45	-10.1529	0	-0.470783	1916	0.029416
106	2156.6	0	0	0	1915	0.0284979
107	2156.6	-6.28453	0	-0.290562	1914	0.0314901
108	2162.89	-9.13805	0	-0.420715	1913	0.0286678
109	2172.03	0	0	0	1912	0.046026
110	2172.03	-13.3863	-0.01	-0.612528	1911	0.0540728
111	2185.41	-13.5256	-0.01	-0.615098	1910	0.0593705
112	2198.94	0	0	0	1909	0.0536733
113	2198.94	-12.5663	-0.01	-0.568222	1908	0.0562687
114	2211.51	-8.36074	0	-0.376633	1907	0.0508972
115	2219.87	-6.85825	0	-0.307997	1906	0.0555898
116	2226.72	0	0	0	1905	0.0536041
117	2226.72	-50.0957	-0.02	-2.20025	1904	0.0571078
118	2276.82	-19.3684	-0.01	-0.843502	1903	0.0396416
119	2296.19	-27.1635	-0.01	-1.16915	1902	0.0348711
120	2323.35	-0.305553	0	-0.0131497	1901	0.0413158
121	2323.66	-6.39025	0	-0.274254	1900	0.0411897
122	2330.05	-0.0532238	0	-0.00228419	1899	0.048281
123	2330.1	-20.4307	-0.01	-0.869195	1898	0.0482593
124	2350.53	-2.31487	0	-0.0983861	1897	0.0447801
125	2352.85	-8.74286	0	-0.370211	1896	0.0438394
126	2361.59	-9.21305	0	-0.388605	1895	0.0402864
127	2370.8	-8.34961	0	-0.350949	1894	0.0365424
128	2379.15	-44.328	-0.02	-1.8291	1893	0.0331492
129	2423.48	0	0	0	1892	0.0162777
130	2423.48	-24.7718	-0.01	-1.01182	1891	0.0182172
131	2448.25	0	0	0	1890	0.00818187
132	2448.25	-12.4713	-0.01	-0.506815	1889	0.00818187
133	2460.72	0	0	0	1888	0.0323975
134	2460.72	0	0	0	1887	0.0560819
135	2460.72	0	0	0	1886	0.0560819
136	2460.72	0	0	0	1885	0.0716824
137	2460.72	-2.85824	0	-0.11602	1884	0.0892821
138	2463.58	-4.86696	0	-0.197167	1883	0.0905828
139	2468.45	0	0	0	1882	0.0898488
140	2468.45	0	0	0	1881	0.115821
141	2468.45	-74.6653	-0.03	-2.93598	1880	0.115821
142	2543.11	-63.8108	-0.02	-2.44774	1879	0.0890767
143	2606.92	0	0	0	1878	0.0662201
144	2606.92	-43.8097	-0.02	-1.65274	1877	0.0662201
145	2650.73	-51.2255	-0.02	-1.89587	1876	0.0505278
146	2701.96	-7.0074	0	-0.258674	1875	0.0490459
147	2708.97	-3.16271	0	-0.116613	1874	0.0585571
148	2712.13	-79.6679	-0.03	-2.85364	1873	0.0678875
149	2791.8	0	0	0	1872	0.0542103
150	2791.8	0	0	0	1871	0.0542103
151	2791.8	0	0	0	1870	0.0542103
152	2791.8	0	0	0	1869	0.0542103
153	2791.8	0	0	0	1868	0.0542103
154	2791.8	-49.5168	-0.02	-1.74274	1867	0.0542103
155	2841.31	-36.1484	-0.01	-1.25626	1866	0.0374353
156	2877.46	-32.1965	-0.01	-1.10654	1865	0.0251891
157	2909.66	-42.1571	-0.01	-1.42818	1864	0.0422506
158	2951.82	0	0	0	1863	0.0330251
159	2951.82	0	0	0	1862	0.0350746
160	2951.82	0	0	0	1861	0.0350746
161	2951.82	0	0	0	1860	0.0464263
162	2951.82	0	0	0	1859	0.0464263
163	2951.82	0	0	0	1858	0.0475483
164	2951.82	0	0	0	1857	0.0475483
165	2951.82	-86.2008	-0.03	-2.8374	1856	0.0533549
166	3038.02	-14.6126	0	-0.478689	1855	0.0296075
167	3052.63	-6.48363	0	-0.211945	1854	0.0376445
168	3059.11	0	0	0	1853	0.0477743
169	3059.11	-36.417	-0.01	-1.17644	1852	0.0477743
170	3095.53	0	0	0	1851	0.0364386
171	3095.53	-3.64656	0	-0.117662	1850	0.0364386
172	3099.18	0	0	0	1849	0.0353035
173	3099.18	-19.0099	-0.01	-0.609645	1848	0.0353035
174	3118.19	-12.523	0	-0.400004	1847	0.0293862
175	3130.71	-41.3299	-0.01	-1.30294	1846	0.0254882
176	3172.04	-40.5532	-0.01	-1.26232	1845	0.0126232
177	3212.59	0	0	0	1844	0.0147629
178	3212.59	0	0	0	1843	0.0147629
179	3212.59	0	0	0	1842	0.0187325
180	3212.59	0	0	0	1841	0.0187325
181	3212.59	0	0	0	1840	0.0187325
182	3212.59	0	0	0	1839	0.0187325
183	3212.59	0	0	0	1838	0.0425667
184	3212.59	0	0	0	1837	0.0454921
185	3212.59	-48.1378	-0.01	-1.47629	1836	0.0625882
186	3260.73	0	0	0	1835	0.0727172
187	3260.73	-13.1908	0	-0.402905	1834	0.110212
188	3273.92	0	0	0	1833	0.12078
189	3273.92	0	0	0	1832	0.12078
190	3273.92	0	0	0	1831	0.1287
191	3273.92	-81.5007	-0.02	-2.42893	1830	0.1287
192	3355.42	-10.2836	0	-0.30554	1829	0.112599
193	3365.71	-61.3823	-0.02	-1.79109	1828	0.113354
194	3427.09	-89.3481	-0.03	-2.54087	1827	0.0971838
195	3516.44	-148.178	-0.04	-4.04348	1826	0.0736463
196	3664.61	-59.0535	-0.02	-1.5859	1825	0.0512006
198	3723.67	0	0	0	1823	0.0359112
200	3723.67	-33.846	-0.01	-0.900755	1821	0.0438237
201	3757.51	0	0	0	1820	0.0373029
202	3757.51	-23.6668	-0.01	-0.625911	1819	0.0373029
203	3781.18	-14.8169	0	-0.39033	1818	0.0312393
204	3796	0	0	0	1817	0.0274431
205	3796	0	0	0	1816	0.0274431
206	3796	-66.3725	-0.02	-1.71844	1815	0.0274431
207	3862.37	0	0	0	1814	0.0104381
208	3862.37	-31.9619	-0.01	-0.820728	1813	0.0104381
209	3894.33	-8.77903	0	-0.224924	1812	0.00224924
210	3903.11	0	0	0	1811	0
211	3903.11	0	0	0	1810	0.0416696
212	3903.11	0	0	0	1809	0.112514
213	3903.11	0	0	0	1808	0.128071
214	3903.11	0	0	0	1807	0.128071
215	3903.11	0	0	0	1806	0.128071
216	3903.11	0	0	0	1805	0.154682
217	3903.11	0	0	0	1804	0.17308
218	3903.11	0	0	0	1803	0.190694
219	3903.11	-169.713	-0.04	-4.16696	1802	0.190694
220	4072.82	-325.115	-0.07	-7.39243	1801	0.155504
221	4397.94	-78.4708	-0.02	-1.75299	1800	0.0880918
222	4476.41	0	0	0	1799	0.071821
223	4476.41	0	0	0	1798	0.071821
224	4476.41	-140.921	-0.03	-3.052	1797	0.071821
225	4617.33	-102.728	-0.02	-2.17642	1796	0.0426012
226	4720.06	-102.728	-0.02	-2.13006	1795	0.0552762
227	4822.79	0	0	0	1794	0.0545698
228	4822.79	0	0	0	1793	0.0736243
230	4822.79	0	0	0	1791	0.0736243
231	4822.79	0	0	0	1790	0.0739437
233	4822.79	0	0	0	1788	0.074263
234	4822.79	0	0	0	1787	0.0852732
235	4822.79	0	0	0	1786	0.0960246
236	4822.79	-173.444	-0.03	-3.4715	1785	0.127027
237	4996.23	-104.925	-0.02	-2.05688	1784	0.125619
238	5101.16	-104.925	-0.02	-2.01543	1783	0.107256
239	5206.08	0	0	0	1782	0.0888931
240	5206.08	-1.79606	0	-0.0344874	1781	0.137331
241	5207.88	-1.79606	0	-0.0344755	1780	0.164626
243	5209.67	-62.7066	-0.01	-1.18934	1778	0.164338
244	5272.38	-62.7066	-0.01	-1.17536	1777	0.211356
245	5335.09	-189.466	-0.03	-3.42952	1776	0.202157
246	5524.55	-189.466	-0.03	-3.31581	1775	0.173823
247	5714.02	0	0	0	1774	0.150916
248	5714.02	0	0	0	1773	0.156276
249	5714.02	-320.835	-0.05	-5.31637	1772	0.156276
250	6034.85	-199.332	-0.03	-3.1974	1771	0.116912
252	6234.18	0	0	0	1769	0.118956
253	6234.18	-451.191	-0.07	-6.74892	1768	0.118956
254	6685.38	-1.50865	0	-0.0225614	1767	0.0551912
255	6686.88	0	0	0	1766	0.054978
256	6686.88	-42.7455	-0.01	-0.635184	1765	0.0807939
257	6729.63	-42.7455	-0.01	-0.631175	1764	0.0749179
258	6772.37	0	0	0	1763	0.089305
259	6772.37	-61.4329	-0.01	-0.898955	1762	0.0966914
260	6833.81	-242.095	-0.03	-3.4214	1761	0.0946851
261	7075.9	0	0	0	1760	0.0626133
262	7075.9	0	0	0	1759	0.0626133
263	7075.9	0	0	0	1758	0.0626133
264	7075.9	-198.727	-0.03	-2.73178	1757	0.0626879
265	7274.63	0	0	0	1756	0.0513743
266	7274.63	-161.861	-0.02	-2.17658	1755	0.0615252
267	7436.49	-60.8082	-0.01	-0.811069	1754	0.040644
269	7497.3	-51.2429	-0.01	-0.678846	1752	0.0327993
270	7548.54	0	0	0	1751	0.0261886
271	7548.54	0	0	0	1750	0.0261886
272	7548.54	0	0	0	1749	0.0428989
273	7548.54	-0.600945	0	-0.00796045	1748	0.0428989
274	7549.14	-119.455	-0.02	-1.55772	1747	0.0428227
275	7668.6	-82.9464	-0.01	-1.07006	1746	0.0276767
276	7751.54	0	0	0	1745	0.0171597
277	7751.54	0	0	0	1744	0.0171597
278	7751.54	0	0	0	1743	0.0193562
282	7751.54	0	0	0	1739	0.0193562
283	7751.54	-135.336	-0.02	-1.71597	1738	0.0193562
284	7886.88	0	0	0	1737	0.00223485
285	7886.88	0	0	0	1736	0.00223485
286	7886.88	0	0	0	1735	0.00223485
287	7886.88	0	0	0	1734	0.0277995
288	7886.88	0	0	0	1733	0.0277995
289	7886.88	-17.6655	0	-0.223485	1732	0.0277995
290	7904.55	0	0	0	1731	0.0256219
292	7904.55	0	0	0	1729	0.0256219
293	7904.55	0	0	0	1728	0.0256219
294	7904.55	0	0	0	1727	0.0256219
296	7904.55	0	0	0	1725	0.0256219
297	7904.55	-207.855	-0.03	-2.56219	1724	0.0256219
298	8112.4	0	0	0	1723	0
299	8112.4	0	0	0	1722	0.00187074
301	8112.4	0	0	0	1720	0.0196908
302	8112.4	0	0	0	1719	0.0196908
303	8112.4	0	0	0	1718	0.0196908
304	8112.4	0	0	0	1717	0.0258392
306	8112.4	0	0	0	1715	0.0258392
307	8112.4	0	0	0	1714	0.0258392
308	8112.4	0	0	0	1713	0.0258392
309	8112.4	-15.2046	0	-0.187074	1712	0.0258392
310	8127.61	-147.744	-0.02	-1.78535	1711	0.0240134
313	8275.35	0	0	0	1708	0.0139378
314	8275.35	0	0	0	1707	0.0318743
315	8275.35	-52.23	-0.01	-0.627193	1706	0.0517411
316	8327.58	0	0	0	1705	0.0888782
317	8327.58	0	0	0	1704	0.0888782
318	8327.58	0	0	0	1703	0.0888782
319	8327.58	0	0	0	1702	0.0888782
320	8327.58	0	0	0	1701	0.0888782
321	8327.58	-64.7405	-0.01	-0.771426	1700	0.0888782
323	8392.32	-155.485	-0.02	-1.81901	1698	0.081795
324	8547.8	-179.083	-0.02	-2.05208	1697	0.0647833
325	8726.89	-413.031	-0.05	-4.51898	1696	0.0451898
327	9139.92	0	0	0	1694	0
328	9139.92	0	0	0	1693	0.00539596
329	9139.92	0	0	0	1692	0.00539596
330	9139.92	0	0	0	1691	0.00539596
331	9139.92	0	0	0	1690	0.0129778
333	9139.92	0	0	0	1688	0.0129778
335	9139.92	0	0	0	1686	0.0129778
336	9139.92	0	0	0	1685	0.0129778
338	9139.92	0	0	0	1683	0.015082
339	9139.92	-49.5862	-0.01	-0.539596	1682	0.015082
340	9189.51	0	0	0	1681	0.00973861
343	9189.51	0	0	0	1678	0.00973861
346	9189.51	-70.5893	-0.01	-0.762296	1675	0.00973861
348	9260.09	0	0	0	1673	0.0021319
349	9260.09	0	0	0	1672	0.00578893
350	9260.09	0	0	0	1671	0.00941925
353	9260.09	-19.7838	0	-0.21319	1668	0.0112013
354	9279.88	0	0	0	1667	0.0090888
356	9279.88	0	0	0	1665	0.0090888
358	9279.88	0	0	0	1663	0.0090888
359	9279.88	0	0	0	1662	0.0090888
360	9279.88	0	0	0	1661	0.0090888
361	9279.88	-34.1344	0	-0.366484	1660	0.0090888
363	9314.01	-34.1344	0	-0.365146	1658	0.00600764
364	9348.15	-16.8478	0	-0.179901	1657	0.00292997
366	9364.99	0	0	0	1655	0.00113299
367	9364.99	0	0	0	1654	0.00216713
368	9364.99	0	0	0	1653	0.00319913
369	9364.99	0	0	0	1652	0.00456756
371	9364.99	0	0	0	1650	0.00835475
372	9364.99	0	0	0	1649	0.0107655
373	9364.99	-5.31125	0	-0.0566818	1648	0.0107655
375	9370.31	-5.31125	0	-0.0566497	1646	0.0114164
377	9375.62	0	0	0	1644	0.0120657
378	9375.62	-9.71674	0	-0.103531	1643	0.0120657
379	9385.33	-9.71674	0	-0.103424	1642	0.0110418
381	9395.05	-12.9155	0	-0.137282	1640	0.0110606
382	9407.97	-35.93	0	-0.380457	1639	0.0118116
383	9443.9	-23.0145	0	-0.243104	1638	0.00803766
385	9466.91	0	0	0	1636	0.00562028
386	9466.91	-11.6057	0	-0.122442	1635	0.00750033
388	9478.52	-11.6057	0	-0.122292	1633	0.00815886
389	9490.12	0	0	0	1632	0.00694443
391	9490.12	0	0	0	1630	0.00694443
392	9490.12	-10.0061	0	-0.105326	1629	0.00694443
393	9500.13	-20.2899	0	-0.21312	1628	0.00795893
394	9520.42	0	0	0	1627	0.00584018
396	9520.42	0	0	0	1625	0.00584018
397	9520.42	-18.0342	0	-0.189068	1624	0.00584018
398	9538.45	-18.0342	0	-0.188711	1623	0.00619602
400	9556.49	0	0	0	1621	0.00858321
402	9556.49	0	0	0	1619	0.0106079
404	9556.49	0	0	0	1617	0.0106079
406	9556.49	-19.8593	0	-0.207378	1615	0.0106079
407	9576.35	0	0	0	1614	0.0102941
408	9576.35	0	0	0	1613	0.0102941
410	9576.35	0	0	0	1611	0.0102941
411	9576.35	-21.5755	0	-0.224793	1610	0.0113002
412	9597.92	-41.3007	0	-0.428465	1609	0.0106863
413	9639.22	-19.7252	0	-0.204217	1608	0.00642915
414	9658.95	0	0	0	1607	0.00798953
415	9658.95	0	0	0	1606	0.00798953
416	9658.95	-17.0036	0	-0.17573	1605	0.00798953
418	9675.95	0	0	0	1603	0.0062432
420	9675.95	0	0	0	1601	0.00656932
422	9675.95	-9.84641	0	-0.101658	1599	0.00689522
423	9685.8	-15.7978	0	-0.162837	1598	0.00888157
424	9701.59	0	0	0	1597	0.0092858
428	9701.59	-35.1442	0	-0.360944	1593	0.0092858
429	9736.74	0	0	0	1592	0.00569692
430	9736.74	0	0	0	1591	0.00569692
431	9736.74	0	0	0	1590	0.00569692
432	9736.74	-3.19633	0	-0.0328168	1589	0.00569692
433	9739.94	-3.19633	0	-0.032806	1588	0.00595225
434	9743.13	-29.4613	0	-0.301469	1587	0.00620728
435	9772.59	-19.9333	0	-0.203556	1586	0.00510529
436	9792.53	0	0	0	1585	0.00497565
437	9792.53	0	0	0	1584	0.00497565
440	9792.53	0	0	0	1581	0.00497565
442	9792.53	0	0	0	1579	0.0086402
443	9792.53	0	0	0	1578	0.0122779
444	9792.53	-5.73076	0	-0.0584875	1577	0.0122779
445	9798.26	-5.73076	0	-0.0584533	1576	0.0116998
447	9803.99	-18.7532	0	-0.190916	1574	0.0111218
448	9822.74	-18.7532	0	-0.190552	1573	0.00923026
450	9841.49	0	0	0	1571	0.00733872
452	9841.49	0	0	0	1569	0.00989162
453	9841.49	-36.379	0	-0.368288	1568	0.0114767
455	9877.87	-36.379	0	-0.366936	1566	0.00940854
457	9914.25	0	0	0	1564	0.00576032
460	9914.25	0	0	0	1561	0.00576032
461	9914.25	0	0	0	1560	0.00576032
462	9914.25	0	0	0	1559	0.00576032
463	9914.25	0	0	0	1558	0.00711295
464	9914.25	-25.5629	0	-0.257177	1557	0.012805
465	9939.81	-15.9386	0	-0.160094	1556	0.0102596
467	9955.75	-15.9386	0	-0.159838	1554	0.0105415
468	9971.69	0	0	0	1553	0.0108223
474	9971.69	0	0	0	1547	0.0108223
475	9971.69	0	0	0	1546	0.0108223
477	9971.69	0	0	0	1544	0.0108223
478	9971.69	-13.5847	0	-0.136047	1543	0.0108223
479	9985.28	-57.5737	-0.01	-0.57328	1542	0.0100911
487	10042.9	0	0	0	1534	0.00438348
488	10042.9	-18.9695	0	-0.188529	1533	0.00438348
489	10061.8	-18.9695	0	-0.188174	1532	0.0025029
492	10080.8	0	0	0	1529	0.000622332
496	10080.8	0	0	0	1525	0.000622332
497	10080.8	0	0	0	1524	0.000622332
500	10080.8	0	0	0	1521	0.000622332
504	10080.8	-6.27751	0	-0.0622332	1517	0.00123412
507	10087.1	0	0	0	1514	0.00272055
509	10087.1	0	0	0	1512	0.00482005
510	10087.1	0	0	0	1511	0.00806108
511	10087.1	0	0	0	1510	0.00806108
514	10087.1	0	0	0	1507	0.00806108
515	10087.1	0	0	0	1506	0.00806108
519	10087.1	0	0	0	1502	0.0100958
520	10087.1	-6.1788	0	-0.0612172	1501	0.0127192
521	10093.2	-21.3384	0	-0.210967	1500	0.0271416
522	10114.6	-21.3384	0	-0.210523	1499	0.0250849
523	10135.9	-33.1178	0	-0.325673	1498	0.0238694
524	10169	0	0	0	1497	0.0225065
525	10169	0	0	0	1496	0.0225065
527	10169	0	0	0	1494	0.0225065
528	10169	-20.902	0	-0.205124	1493	0.0231553
530	10189.9	-27.0769	0	-0.265018	1491	0.0217966
531	10217	-157.816	-0.02	-1.52115	1490	0.0222221
532	10374.8	0	0	0	1489	0.00711896
535	10374.8	-8.9416	0	-0.0861113	1486	0.00711896
536	10383.8	-19.4025	0	-0.186506	1485	0.00626324
540	10403.2	0	0	0	1481	0.0044064
541	10403.2	0	0	0	1480	0.0044064
544	10403.2	-6.90894	0	-0.0663677	1477	0.00554849
545	10410.1	-6.90894	0	-0.0663237	1476	0.00488806
547	10417	-32.2256	0	-0.308402	1474	0.00422762
550	10449.2	0	0	0	1471	0.00205565
552	10449.2	0	0	0	1469	0.0050188
553	10449.2	0	0	0	1468	0.00706663
554	10449.2	0	0	0	1467	0.00706663
556	10449.2	0	0	0	1465	0.00706663
559	10449.2	-12.0005	0	-0.114714	1462	0.00875952
561	10461.2	0	0	0	1460	0.00931018
562	10461.2	0	0	0	1459	0.017333
563	10461.2	-9.52368	0	-0.0909551	1458	0.0180695
565	10470.7	-31.1829	0	-0.296925	1456	0.0237184
566	10501.9	-21.6592	0	-0.205816	1455	0.0265666
567	10523.6	0	0	0	1454	0.0296955
569	10523.6	0	0	0	1452	0.0347782
570	10523.6	-17.9727	0	-0.170494	1451	0.0347782
572	10541.6	-17.9727	0	-0.170204	1449	0.0331298
578	10559.5	-86.211	-0.01	-0.809816	1443	0.0314813
579	10645.7	-7.98503	0	-0.0749505	1442	0.0335495
581	10653.7	-71.3998	-0.01	-0.665724	1440	0.0328246
582	10725.1	-63.4147	-0.01	-0.587797	1439	0.0263428
583	10788.5	-57.1116	-0.01	-0.526585	1438	0.0205858
586	10845.7	-57.1116	-0.01	-0.523827	1435	0.015401
588	10902.8	0	0	0	1433	0.0115421
589	10902.8	0	0	0	1432	0.0128644
592	10902.8	0	0	0	1429	0.0128644
598	10902.8	-112.536	-0.01	-1.02163	1423	0.0128644
600	11015.3	0	0	0	1421	0.00268872
602	11015.3	0	0	0	1419	0.00268872
604	11015.3	0	0	0	1417	0.00268872
605	11015.3	0	0	0	1416	0.00268872
606	11015.3	-14.7749	0	-0.133951	1415	0.00268872
607	11030.1	-14.7749	0	-0.133772	1414	0.00135102
608	11044.9	0	0	0	1413	1.33175e-05
610	11044.9	0	0	0	1411	1.33175e-05
611	11044.9	-0.147091	0	-0.00133175	1410	1.33175e-05
612	11045	0	0	0	1409	0.000435431
613	11045	0	0	0	1408	0.000870484
615	11045	0	0	0	1406	0.000870484
616	11045	0	0	0	1405	0.00235518
617	11045	0	0	0	1404	0.00383547
622	11045	0	0	0	1399	0.00383547
623	11045	0	0	0	1398	0.00383547
625	11045	0	0	0	1396	0.00383547
626	11045	-4.81143	0	-0.0435431	1395	0.00383547
628	11049.8	-4.81143	0	-0.0435242	1393	0.00340152
629	11054.6	0	0	0	1392	0.00414056
631	11054.6	-16.4515	0	-0.148599	1390	0.0053108
632	11071.1	-16.4515	0	-0.148378	1389	0.0038305
633	11087.5	0	0	0	1388	0.00464745
634	11087.5	0	0	0	1387	0.00693415
636	11087.5	0	0	0	1385	0.00693415
638	11087.5	0	0	0	1383	0.00693415
641	11087.5	0	0	0	1380	0.00693415
642	11087.5	-13.0597	0	-0.117649	1379	0.00693415
643	11100.6	-13.0597	0	-0.11751	1378	0.00576444
645	11113.6	0	0	0	1376	0.00459474
648	11113.6	-25.65	0	-0.230266	1373	0.00459474
654	11139.3	-25.65	0	-0.229737	1367	0.00229737
656	11164.9	0	0	0	1365	0
659	11164.9	0	0	0	1362	0
662	11164.9	0	0	0	1359	0
666	11164.9	0	0	0	1355	0
669	11164.9	0	0	0	1352	0
673	11164.9	0	0	0	1348	0
674	11164.9	0	0	0	1347	0
675	11164.9	0	0	0	1346	0
676	11164.9	0	0	0	1345	0
680	11164.9	0	0	0	1341	0
681	11164.9	0	0	0	1340	0
682	11164.9	0	0	0	1339	0.00449222
684	11164.9	0	0	0	1337	0.00894425
687	11164.9	0	0	0	1334	0.00894425
688	11164.9	0	0	0	1333	0.0111697
689	11164.9	0	0	0	1332	0.0133851
695	11164.9	0	0	0	1326	0.0133851
698	11164.9	0	0	0	1323	0.0133851
699	11164.9	0	0	0	1322	0.0133851
700	11164.9	-50.3817	0	-0.449222	1321	0.0133851
705	11215.3	-50.3817	0	-0.447213	1316	0.00893299
708	11265.7	0	0	0	1313	0.00448091
709	11265.7	-25.3539	0	-0.224548	1312	0.00480893
711	11291.1	-25.3539	0	-0.224045	1310	0.00289777
714	11316.4	0	0	0	1307	0.000658789
718	11316.4	0	0	0	1303	0.00467402
720	11316.4	0	0	0	1301	0.00467402
721	11316.4	0	0	0	1300	0.00682758
723	11316.4	0	0	0	1298	0.00682758
724	11316.4	0	0	0	1297	0.00703267
725	11316.4	-3.73002	0	-0.0329503	1296	0.00723768
730	11320.1	-3.73002	0	-0.0329395	1291	0.00703345
734	11323.9	0	0	0	1287	0.00682926
737	11323.9	-45.6815	0	-0.401788	1284	0.00682926
740	11369.6	0	0	0	1281	0.00282272
741	11369.6	-24.6533	0	-0.216367	1280	0.00282272
742	11394.2	0	0	0	1279	0.000660486
744	11394.2	-2.35346	0	-0.0206506	1277	0.000660486
745	11396.6	-2.35346	0	-0.0206464	1276	0.000454073
746	11398.9	-1.41188	0	-0.0123846	1275	0.000247661
748	11400.3	-1.41188	0	-0.012383	1273	0.00012383
751	11401.7	0	0	0	1270	0
756	11401.7	0	0	0	1265	0
757	11401.7	0	0	0	1264	0.00464097
758	11401.7	0	0	0	1263	0.0128447
761	11401.7	0	0	0	1260	0.0128447
763	11401.7	0	0	0	1258	0.0164669
765	11401.7	0	0	0	1256	0.0164669
766	11401.7	0	0	0	1255	0.0164669
767	11401.7	0	0	0	1254	0.0164669
769	11401.7	0	0	0	1252	0.0164669
773	11401.7	-53.1619	0	-0.464097	1248	0.0164669
776	11454.9	-95.1952	-0.01	-0.824194	1245	0.011881
778	11550.1	0	0	0	1243	0.00715374
781	11550.1	-42.5375	0	-0.366935	1240	0.00715374
785	11592.6	0	0	0	1236	0.00349722
795	11592.6	0	0	0	1226	0.00349722
796	11592.6	0	0	0	1225	0.00349722
799	11592.6	0	0	0	1222	0.00349722
803	11592.6	0	0	0	1218	0.00349722
804	11592.6	0	0	0	1217	0.00349722
806	11592.6	-40.6843	0	-0.349722	1215	0.00349722
808	11633.3	0	0	0	1213	0.00308486
810	11633.3	0	0	0	1211	0.00927744
814	11633.3	0	0	0	1207	0.0123845
818	11633.3	0	0	0	1203	0.0123845
819	11633.3	0	0	0	1202	0.0334804
821	11633.3	0	0	0	1200	0.0342797
823	11633.3	0	0	0	1198	0.0342797
827	11633.3	0	0	0	1194	0.0379292
828	11633.3	-35.9982	0	-0.308486	1193	0.0415512
831	11669.3	-72.9399	-0.01	-0.621174	1190	0.0406478
832	11742.3	-36.9417	0	-0.313618	1189	0.0367177
836	11779.2	0	0	0	1185	0.0336872
840	11779.2	-257.1	-0.02	-2.13604	1181	0.0343262
843	12036.3	-9.96253	0	-0.0827023	1178	0.0132488
848	12046.3	0	0	0	1173	0.0158047
850	12046.3	-45.6956	0	-0.3779	1171	0.0195011
851	12092	-45.6956	0	-0.376478	1170	0.0161295
852	12137.7	-26.0937	0	-0.21452	1169	0.0136367
853	12163.7	-26.0937	0	-0.214061	1168	0.012741
856	12189.8	0	0	0	1165	0.0106232
858	12189.8	-8.0668	0	-0.0661326	1163	0.0106232
859	12197.9	0	0	0	1162	0.00996843
861	12197.9	-41.8001	0	-0.341512	1160	0.00996843
862	12239.7	-46.1426	0	-0.375575	1159	0.00657577
863	12285.9	-4.34258	0	-0.0353337	1158	0.00283065
866	12290.2	-15.2665	0	-0.124063	1155	0.00247819
868	12305.5	-15.2665	0	-0.123909	1153	0.00123909
873	12320.7	0	0	0	1148	0
875	12320.7	0	0	0	1146	0
876	12320.7	0	0	0	1145	0
878	12320.7	0	0	0	1143	0.000262461
881	12320.7	0	0	0	1140	0.000524784
888	12320.7	0	0	0	1133	0.000524784
893	12320.7	0	0	0	1128	0.000985527
894	12320.7	0	0	0	1127	0.00144585
895	12320.7	0	0	0	1126	0.00144585
898	12320.7	0	0	0	1123	0.00144585
901	12320.7	0	0	0	1120	0.00144585
902	12320.7	-3.23456	0	-0.0262461	1119	0.00144585
904	12324	-3.23456	0	-0.0262392	1117	0.0011837
911	12327.2	0	0	0	1110	0.00772619
912	12327.2	-5.68527	0	-0.0460985	1109	0.0144388
913	12332.9	-5.68527	0	-0.0460773	1108	0.0139842
915	12338.6	0	0	0	1106	0.0135297
916	12338.6	0	0	0	1105	0.0135297
917	12338.6	0	0	0	1104	0.0146301
918	12338.6	0	0	0	1103	0.0157281
921	12338.6	0	0	0	1100	0.0157281
922	12338.6	-84.6133	-0.01	-0.681092	1099	0.0194943
923	12423.2	-84.6133	-0.01	-0.676485	1098	0.0127704
925	12507.8	0	0	0	1096	0.00604645
927	12507.8	0	0	0	1094	0.00604645
928	12507.8	0	0	0	1093	0.00604645
933	12507.8	-13.9684	0	-0.111553	1088	0.00604645
937	12521.8	-13.9684	0	-0.111428	1084	0.00493643
938	12535.7	0	0	0	1083	0.00382641
940	12535.7	-48.1511	0	-0.382641	1081	0.00382641
941	12583.9	0	0	0	1080	0
948	12583.9	0	0	0	1073	0.0100815
950	12583.9	0	0	0	1071	0.0264673
951	12583.9	0	0	0	1070	0.032887
952	12583.9	0	0	0	1069	0.032887
954	12583.9	0	0	0	1067	0.032887
956	12583.9	0	0	0	1065	0.032887
959	12583.9	0	0	0	1062	0.032887
960	12583.9	0	0	0	1061	0.0345628
962	12583.9	-128.157	-0.01	-1.00815	1059	0.0362328
968	12712	-213.96	-0.02	-1.65527	1053	0.0264176
971	12926	-85.8031	-0.01	-0.659425	1050	0.0100309
975	13011.8	0	0	0	1046	0.0034595
977	13011.8	0	0	0	1044	0.0034595
980	13011.8	0	0	0	1041	0.0034595
984	13011.8	0	0	0	1037	0.0034595
987	13011.8	-22.5853	0	-0.173275	1034	0.00349632
989	13034.4	-22.5853	0	-0.172975	1032	0.00413278
994	13057	0	0	0	1027	0.00472965
1000	13057	0	0	0	1021	0.00490702
1002	13057	0	0	0	1019	0.0126983
1003	13057	0	0	0	1018	0.022223
1008	13057	0	0	0	1013	0.0242411
1010	13057	0	0	0	1011	0.0242411
1012	13057	-0.482401	0	-0.00369445	1009	0.0242411
1014	13057.5	-31.0242	0	-0.237034	1007	0.0242051
1020	13088.5	-30.5418	0	-0.232805	1001	0.0218866
1033	13119	-2.33846	0	-0.0178218	988	0.0354467
1035	13121.4	-103.547	-0.01	-0.782969	986	0.0352747
1044	13224.9	-128.827	-0.01	-0.964725	977	0.0276616
1047	13353.7	-27.6183	0	-0.206394	974	0.0181899
1053	13381.4	0	0	0	968	0.0161593
1060	13381.4	0	0	0	961	0.0161593
1061	13381.4	0	0	0	960	0.0161593
1064	13381.4	0	0	0	957	0.0161593
1065	13381.4	-219.784	-0.02	-1.61593	956	0.0161593
1067	13601.1	0	0	0	954	0
1068	13601.1	0	0	0	953	0
1077	13601.1	0	0	0	944	0
1080	13601.1	0	0	0	941	0
1083	13601.1	0	0	0	938	0
1085	13601.1	0	0	0	936	0
1091	13601.1	0	0	0	930	0.010073
1093	13601.1	0	0	0	928	0.0213514
1098	13601.1	0	0	0	923	0.0227536
1100	13601.1	0	0	0	921	0.0227536
1102	13601.1	0	0	0	919	0.0227536
1103	13601.1	0	0	0	918	0.0227536
1106	13601.1	0	0	0	915	0.0227536
1107	13601.1	0	0	0	914	0.0369135
1109	13601.1	-138.398	-0.01	-1.0073	912	0.0369135
1112	13739.5	-158.34	-0.01	-1.13931	909	0.0271136
1118	13897.9	-19.942	0	-0.143284	903	0.0159017
1120	13917.8	0	0	0	901	0.0144896
1129	13917.8	0	0	0	892	0.0144896
1130	13917.8	0	0	0	891	0.0144896
1133	13917.8	0	0	0	888	0.0144896
1135	13917.8	-204.628	-0.01	-1.44896	886	0.0144896
1139	14122.4	0	0	0	882	0.00313723
1143	14122.4	0	0	0	878	0.00625484
1144	14122.4	0	0	0	877	0.00625484
1145	14122.4	0	0	0	876	0.011724
1146	14122.4	0	0	0	875	0.0171333
1147	14122.4	0	0	0	874	0.0171333
1149	14122.4	0	0	0	872	0.0171333
1160	14122.4	0	0	0	861	0.0408078
1163	14122.4	-44.4448	0	-0.313723	858	0.0408078
1165	14166.9	-44.4448	0	-0.312742	856	0.0377891
1168	14211.3	0	0	0	853	0.0385799
1175	14211.3	-78.6464	-0.01	-0.550361	846	0.0433496
1182	14290	-78.6464	-0.01	-0.547348	839	0.0390489
1183	14368.6	0	0	0	838	0.0337602
1186	14368.6	0	0	0	835	0.0337602
1188	14368.6	-354.641	-0.02	-2.40871	833	0.0337602
1189	14723.3	0	0	0	832	0.00991181
1190	14723.3	0	0	0	831	0.00991181
1193	14723.3	-58.3396	0	-0.394677	828	0.00991181
1196	14781.6	-73.6976	0	-0.496103	825	0.00598867
1202	14855.3	-15.358	0	-0.103277	819	0.00103277
1207	14870.7	0	0	0	814	0
1208	14870.7	0	0	0	813	0.00606978
1212	14870.7	0	0	0	809	0.0120663
1213	14870.7	0	0	0	808	0.0120663
1216	14870.7	0	0	0	805	0.0120663
1220	14870.7	0	0	0	801	0.0120663
1221	14870.7	0	0	0	800	0.0120663
1222	14870.7	0	0	0	799	0.0202188
1223	14870.7	0	0	0	798	0.0282378
1226	14870.7	-90.8129	-0.01	-0.606978	795	0.0282378
1229	14961.5	-90.8129	-0.01	-0.603316	792	0.0223034
1230	15052.3	0	0	0	791	0.016369
1231	15052.3	0	0	0	790	0.016369
1234	15052.3	0	0	0	787	0.016369
1235	15052.3	0	0	0	786	0.016369
1236	15052.3	-125.245	-0.01	-0.825202	785	0.016369
1241	15177.5	-125.245	-0.01	-0.818448	780	0.00818448
1242	15302.8	0	0	0	779	0
1243	15302.8	0	0	0	778	0
1253	15302.8	0	0	0	768	0
1254	15302.8	0	0	0	767	0
1258	15302.8	0	0	0	763	0.00304506
1262	15302.8	0	0	0	759	0.0111837
1268	15302.8	0	0	0	753	0.0171425
1274	15302.8	0	0	0	747	0.0180398
1275	15302.8	0	0	0	746	0.0194096
1280	15302.8	0	0	0	741	0.0207755
1281	15302.8	0	0	0	740	0.0207755
1285	15302.8	0	0	0	736	0.0207755
1286	15302.8	-46.7402	0	-0.304506	735	0.0207755
1289	15349.5	-126.338	-0.01	-0.816355	732	0.0177846
1290	15475.9	-93.8249	-0.01	-0.602613	731	0.0110489
1293	15569.7	-14.2272	0	-0.0912943	728	0.00640635
1296	15583.9	-21.769	0	-0.139494	725	0.00549842
1301	15605.7	-21.769	0	-0.1393	720	0.00410921
1304	15627.4	0	0	0	717	0.00272
1306	15627.4	0	0	0	715	0.00272
1307	15627.4	0	0	0	714	0.00272
1310	15627.4	0	0	0	711	0.00272
1311	15627.4	-21.3113	0	-0.136185	710	0.00272
1313	15648.8	-21.3113	0	-0.136	708	0.00460154
1315	15670.1	0	0	0	706	0.00981847
1316	15670.1	0	0	0	705	0.00981847
1319	15670.1	0	0	0	702	0.00981847
1321	15670.1	0	0	0	700	0.00981847
1323	15670.1	0	0	0	698	0.00981847
1325	15670.1	0	0	0	696	0.0111237
1326	15670.1	0	0	0	695	0.0124255
1333	15670.1	-51.03	0	-0.324596	688	0.0205747
1338	15721.1	-104.352	-0.01	-0.659391	683	0.0255981
1339	15825.5	0	0	0	682	0.0193026
1346	15825.5	0	0	0	675	0.0193026
1349	15825.5	0	0	0	672	0.0193026
1352	15825.5	0	0	0	669	0.0193026
1355	15825.5	-20.8884	0	-0.131819	666	0.0193026
1361	15846.3	-20.8884	0	-0.131645	660	0.0180081
1365	15867.2	-132.021	-0.01	-0.825168	656	0.0167137
1367	15999.3	-134.854	-0.01	-0.83583	654	0.00853239
1368	16134.1	-2.83296	0	-0.0175557	653	0.000175557
1369	16136.9	0	0	0	652	0
1371	16136.9	0	0	0	650	0
1378	16136.9	0	0	0	643	0
1380	16136.9	0	0	0	641	0
1384	16136.9	0	0	0	637	0
1389	16136.9	0	0	0	632	0.00392515
1397	16136.9	0	0	0	624	0.0078196
1407	16136.9	0	0	0	614	0.0078196
1418	16136.9	0	0	0	603	0.0078196
1425	16136.9	0	0	0	596	0.0078196
1427	16136.9	0	0	0	594	0.0078196
1435	16136.9	0	0	0	586	0.0078196
1436	16136.9	0	0	0	585	0.0078196
1437	16136.9	-63.5894	0	-0.392515	584	0.0078196
1439	16200.5	-63.5894	0	-0.39098	582	0.0039098
1440	16264.1	0	0	0	581	0
1447	16264.1	0	0	0	574	0
1449	16264.1	0	0	0	572	0.00742684
1451	16264.1	0	0	0	570	0.00769794
1461	16264.1	0	0	0	560	0.00796889
1464	16264.1	0	0	0	557	0.00796889
1466	16264.1	0	0	0	555	0.00796889
1469	16264.1	0	0	0	552	0.00796889
1483	16264.1	0	0	0	538	0.00796889
1484	16264.1	0	0	0	537	0.00796889
1487	16264.1	-121.695	-0.01	-0.742684	534	0.00796889
1491	16385.8	-4.47661	0	-0.0273126	530	0.000546102
1492	16390.3	-4.47661	0	-0.0273051	529	0.000273051
1493	16394.8	0	0	0	528	0
1498	16394.8	0	0	0	523	0
1499	16394.8	0	0	0	522	0
1511	16394.8	0	0	0	510	0
1513	16394.8	0	0	0	508	0.00176204
1520	16394.8	0	0	0	501	0.00351788
1531	16394.8	0	0	0	490	0.0064791
1543	16394.8	0	0	0	478	0.00942277
1545	16394.8	0	0	0	476	0.00942277
1546	16394.8	0	0	0	475	0.00942277
1548	16394.8	0	0	0	473	0.00942277
1549	16394.8	0	0	0	472	0.00942277
1555	16394.8	-28.9392	0	-0.176204	466	0.00987467
1562	16423.7	-28.9392	0	-0.175894	459	0.00857924
1565	16452.6	-49.0375	0	-0.297167	456	0.00683231
1568	16501.7	-49.0375	0	-0.296286	453	0.00943175
1572	16550.7	0	0	0	449	0.0120023
1577	16550.7	0	0	0	444	0.0120023
1579	16550.7	0	0	0	442	0.0120023
1583	16550.7	0	0	0	438	0.0120023
1587	16550.7	-7.55391	0	-0.0456202	434	0.0120023
1591	16558.3	-7.55391	0	-0.0455994	430	0.0115514
1593	16565.8	0	0	0	428	0.0111005
1610	16565.8	-92.9762	-0.01	-0.558121	411	0.0111005
1614	16658.8	-92.9762	-0.01	-0.555023	407	0.00555023
1616	16751.8	0	0	0	405	0.00667858
1618	16751.8	0	0	0	403	0.0132685
1621	16751.8	0	0	0	400	0.0132685
1623	16751.8	0	0	0	398	0.0132685
1626	16751.8	0	0	0	395	0.0216444
1627	16751.8	0	0	0	394	0.0298792
1634	16751.8	0	0	0	387	0.0298792
1635	16751.8	0	0	0	386	0.0298792
1636	16751.8	-112.63	-0.01	-0.667858	385	0.0298792
1651	16864.4	-112.63	-0.01	-0.663427	370	0.0233566
1652	16977	0	0	0	369	0.016834
1657	16977	0	0	0	364	0.016834
1660	16977	-145.343	-0.01	-0.848846	361	0.0181919
1664	17122.4	-145.343	-0.01	-0.841701	357	0.0111521
1676	17267.7	0	0	0	345	0.00275835
1691	17267.7	0	0	0	330	0.00275835
1693	17267.7	0	0	0	328	0.015411
1698	17267.7	0	0	0	323	0.0277465
1700	17267.7	0	0	0	321	0.0277465
1704	17267.7	0	0	0	317	0.0277465
1705	17267.7	-23.8811	0	-0.138108	316	0.0338083
1706	17291.6	-23.8811	0	-0.137917	315	0.0384669
1712	17315.5	0	0	0	309	0.0383668
1714	17315.5	0	0	0	307	0.0395914
1726	17315.5	-222.515	-0.01	-1.26876	295	0.0395914
1729	17538	-222.515	-0.01	-1.25287	292	0.0311992
1731	17760.5	0	0	0	290	0.0228749
1733	17760.5	0	0	0	288	0.0228749
1735	17760.5	-111.427	-0.01	-0.623472	286	0.02518
1742	17871.9	-111.427	-0.01	-0.619609	279	0.0213729
1745	17983.4	-22.9608	0	-0.127515	276	0.015931
1750	18006.3	-22.9608	0	-0.127353	271	0.028616
1752	18029.3	0	0	0	269	0.0273774
1758	18029.3	-73.5031	0	-0.406032	263	0.0433292
1765	18102.8	-73.5031	0	-0.40439	256	0.0549289
1769	18176.3	0	0	0	252	0.0510916
1771	18176.3	-42.9816	0	-0.235913	250	0.0510916
1775	18219.3	-42.9816	0	-0.235358	246	0.0488477
1776	18262.3	-12.2395	0	-0.0669761	245	0.0466038
1777	18274.5	-262.279	-0.01	-1.41491	244	0.0459648
1778	18536.8	0	0	0	243	0.0336429
1781	18536.8	-309.087	-0.02	-1.64008	240	0.0350097
1782	18845.9	-309.087	-0.02	-1.61362	239	0.0189192
1785	19155	0	0	0	236	0.00282867
1793	19155	0	0	0	228	0.00282867
1796	19155	0	0	0	225	0.00282867
1797	19155	0	0	0	224	0.0129924
1805	19155	0	0	0	216	0.022951
1809	19155	-27.1683	0	-0.141634	212	0.022951
1811	19182.1	-27.1683	0	-0.141433	210	0.0282735
1815	19209.3	0	0	0	206	0.0335236
1817	19209.3	0	0	0	204	0.0335236
1826	19209.3	0	0	0	195	0.0335236
1833	19209.3	0	0	0	188	0.0335236
1839	19209.3	-197.808	-0.01	-1.01926	182	0.0335236
1841	19407.1	-197.808	-0.01	-1.00897	180	0.0273507
1842	19604.9	0	0	0	179	0.0212254
1844	19604.9	-135.342	-0.01	-0.685617	177	0.0294887
1845	19740.2	-135.342	-0.01	-0.680948	176	0.0309698
1856	19875.6	0	0	0	165	0.0243259
1860	19875.6	0	0	0	161	0.0258876
1864	19875.6	0	0	0	157	0.0274443
1866	19875.6	0	0	0	155	0.0274443
1868	19875.6	-77.2307	0	-0.387066	153	0.0274443
1880	19952.8	-77.2307	0	-0.385574	141	0.0236653
1881	20030.1	-170.543	-0.01	-0.844246	140	0.0245183
1882	20200.6	-170.543	-0.01	-0.837178	139	0.0208403
1883	20371.1	0	0	0	138	0.0125738
1886	20371.1	-32.6591	0	-0.160064	135	0.0125738
1901	20403.8	-32.6591	0	-0.159808	120	0.0109907
1906	20436.5	0	0	0	115	0.00940766
1908	20436.5	0	0	0	113	0.00940766
1910	20436.5	0	0	0	111	0.00940766
1913	20436.5	-97.0425	0	-0.472606	108	0.0299976
1919	20533.5	-97.0425	0	-0.470383	102	0.0452367
1921	20630.5	0	0	0	100	0.0407245
1934	20630.5	0	0	0	87	0.0407245
1935	20630.5	0	0	0	86	0.0407245
1937	20630.5	0	0	0	84	0.0407245
1940	20630.5	0	0	0	81	0.0407245
1941	20630.5	0	0	0	80	0.0407245
1944	20630.5	-437.918	-0.02	-2.07855	77	0.0407245
1952	21068.5	-437.918	-0.02	-2.03622	69	0.0203622
1961	21506.4	0	0	0	60	0
1963	21506.4	0	0	0	58	0
1964	21506.4	0	0	0	57	0.0202339
1967	21506.4	0	0	0	54	0.0570232
1968	21506.4	0	0	0	53	0.0737648
1970	21506.4	0	0	0	51	0.0737648
1979	21506.4	0	0	0	42	0.083423
1991	21506.4	0	0	0	30	0.092882
1995	21506.4	0	0	0	26	0.092882
1996	21506.4	0	0	0	25	0.110115
1999	21506.4	-444.145	-0.02	-2.02339	22	0.126706
2015	21950.5	-856.377	-0.04	-3.7549	6	0.108671
2019	22806.9	-412.232	-0.02	-1.7754	2	0.0738967
2027	23219.1	0	0	0	-6	0.0571575
2028	23219.1	-244.667	-0.01	-1.04274	-7	0.0571575
2032	23463.8	-244.667	-0.01	-1.03198	-11	0.0472225
2034	23708.5	0	0	0	-13	0.0372874
2047	23708.5	-459.134	-0.02	-1.89979	-26	0.0621603
2051	24167.6	-459.134	-0.02	-1.86437	-30	0.0680756
2066	24626.7	0	0	0	-45	0.050371
2070	24626.7	0	0	0	-49	0.050371
2072	24626.7	0	0	0	-51	0.050371
2076	24626.7	0	0	0	-55	0.050371
2077	24626.7	0	0	0	-56	0.050371
2080	24626.7	0	0	0	-59	0.050371
2081	24626.7	-653.136	-0.03	-2.58362	-60	0.050371
2083	25279.9	-653.136	-0.03	-2.51855	-62	0.0318335
2087	25933	0	0	0	-66	0.0135471
2088	25933	0	0	0	-67	0.013943
2094	25933	0	0	0	-73	0.02092
2099	25933	0	0	0	-78	0.0274142
2106	25933	0	0	0	-85	0.0391095
2107	25933	0	0	0	-86	0.0505269
2115	25933	0	0	0	-94	0.0553139
2117	25933	-178.071	-0.01	-0.681977	-96	0.0600529
2118	26111.1	-178.071	-0.01	-0.677357	-97	0.0648767
2121	26289.1	-10.5538	0	-0.040129	-100	0.0818049
2123	26299.7	-187.415	-0.01	-0.707569	-102	0.0933424
2130	26487.1	-176.861	-0.01	-0.663295	-109	0.0868815
2144	26664	-324.536	-0.01	-1.2025	-123	0.107974
2147	26988.5	-324.536	-0.01	-1.18821	-126	0.123296
2151	27313	-138.403	-0.01	-0.504175	-130	0.124861
2155	27451.5	-138.403	-0.01	-0.501645	-134	0.132037
2156	27589.9	-332.748	-0.01	-1.19168	-135	0.127661
2159	27922.6	-708.73	-0.02	-2.47536	-138	0.11714
2160	28631.3	-375.982	-0.01	-1.29616	-139	0.0947311
2163	29007.3	0	0	0	-142	0.0828433
2165	29007.3	-884.161	-0.03	-2.9579	-144	0.0828433
2172	29891.5	-892.593	-0.03	-2.89953	-151	0.0548878
2174	30784.1	-425.899	-0.01	-1.36463	-153	0.0266657
2185	31210	-417.467	-0.01	-1.31995	-164	0.0131995
2188	31627.4	0	0	0	-167	0.0216314
2193	31627.4	0	0	0	-172	0.0423467
2196	31627.4	0	0	0	-175	0.0423467
2207	31627.4	0	0	0	-186	0.0423467
2219	31627.4	0	0	0	-198	0.0423467
2231	31627.4	0	0	0	-210	0.0423467
2232	31627.4	0	0	0	-211	0.0423467
2241	31627.4	0	0	0	-220	0.0423467
2242	31627.4	-699.271	-0.02	-2.16314	-221	0.0423467
2250	32326.7	-699.271	-0.02	-2.11734	-229	0.0211734
2251	33026	0	0	0	-230	0.0532801
2267	33026	0	0	0	-246	0.0532801
2268	33026	0	0	0	-247	0.061585
2282	33026	0	0	0	-261	0.0697454
2284	33026	0	0	0	-263	0.0697454
2295	33026	0	0	0	-274	0.0697454
2296	33026	0	0	0	-275	0.0697454
2305	33026	0	0	0	-284	0.0958968
2314	33026	-1858.66	-0.05	-5.32801	-293	0.0958968
2316	34884.6	0	0	0	-295	0.0451478
2318	34884.6	-308.725	-0.01	-0.877226	-297	0.0452805
2324	35193.4	-308.725	-0.01	-0.869598	-303	0.0368313
2327	35502.1	0	0	0	-306	0.0339978
2330	35502.1	0	0	0	-309	0.0577332
2332	35502.1	0	0	0	-311	0.0752416
2341	35502.1	-1026.91	-0.03	-2.81121	-320	0.0752416
2344	36529	0	0	0	-323	0.048729
2349	36529	-5.07659	0	-0.0138955	-328	0.0523179
2353	36534.1	-5.07659	0	-0.0138936	-332	0.0589256
2355	36539.1	0	0	0	-334	0.0621806
2364	36539.1	-212.413	-0.01	-0.577971	-343	0.0621806
2368	36751.6	-925.758	-0.02	-2.45707	-347	0.0567287
2369	37677.3	-713.345	-0.02	-1.85812	-348	0.0329681
2382	38390.7	0	0	0	-361	0.0146593
2385	38390.7	-9.53384	0	-0.0248276	-364	0.0146593
2386	38400.2	-145.423	0	-0.377275	-365	0.0144146
2401	38545.6	-276.042	-0.01	-0.711052	-380	0.0106821
2415	38821.7	-140.153	0	-0.359719	-394	0.00359719
2417	38961.8	0	0	0	-396	0
2456	38961.8	0	0	0	-435	0
2458	38961.8	0	0	0	-437	0
2460	38961.8	0	0	0	-439	0.0107348
2464	38961.8	0	0	0	-443	0.0212416
2466	38961.8	0	0	0	-445	0.0212416
2472	38961.8	0	0	0	-451	0.0212416
2486	38961.8	0	0	0	-465	0.0232145
2489	38961.8	0	0	0	-468	0.0251794
2490	38961.8	0	0	0	-469	0.0251794
2500	38961.8	0	0	0	-479	0.0251794
2503	38961.8	-422.787	-0.01	-1.07348	-482	0.0251794
2506	39384.6	-422.787	-0.01	-1.06208	-485	0.0146013
2514	39807.4	0	0	0	-493	0.00402324
2526	39807.4	0	0	0	-505	0.00402324
2527	39807.4	-80.4009	0	-0.201568	-506	0.00435023
2528	39887.8	-80.4009	0	-0.201162	-507	0.00266669
2533	39968.2	0	0	0	-512	0.000656389
2540	39968.2	0	0	0	-519	0.000656389
2542	39968.2	0	0	0	-521	0.000656389
2545	39968.2	0	0	0	-524	0.000656389
2557	39968.2	0	0	0	-536	0.00624744
2570	39968.2	0	0	0	-549	0.0117763
2581	39968.2	-13.126	0	-0.0328302	-560	0.0117763
2592	39981.3	-13.126	0	-0.0328195	-571	0.0114517
2602	39994.4	0	0	0	-581	0.0165703
2604	39994.4	0	0	0	-583	0.0219539
2605	39994.4	0	0	0	-584	0.0219539
2611	39994.4	0	0	0	-590	0.0219539
2623	39994.4	-225.017	-0.01	-0.559473	-602	0.0219539
2624	40219.5	-225.017	-0.01	-0.55636	-603	0.0164512
2625	40444.5	0	0	0	-604	0.0109485
2640	40444.5	0	0	0	-619	0.0109485
2643	40444.5	-223.854	-0.01	-0.550437	-622	0.0109485
2651	40668.3	-223.854	-0.01	-0.547424	-630	0.00547424
2652	40892.2	0	0	0	-631	0
2653	40892.2	0	0	0	-632	0.00416224
2678	40892.2	0	0	0	-657	0.00828997
2680	40892.2	0	0	0	-659	0.00828997
2682	40892.2	0	0	0	-661	0.00828997
2693	40892.2	0	0	0	-672	0.0141771
2701	40892.2	0	0	0	-680	0.0199948
2705	40892.2	0	0	0	-684	0.0205082
2706	40892.2	0	0	0	-685	0.021021
2707	40892.2	-170.914	0	-0.416224	-686	0.021021
2714	41063.1	-170.914	0	-0.414498	-693	0.0169292
2724	41234	0	0	0	-703	0.0128374
2746	41234	0	0	0	-725	0.0128374
2753	41234	-246.242	-0.01	-0.593638	-732	0.0128374
2757	41480.3	-246.242	-0.01	-0.590135	-736	0.00694224
2768	41726.5	-21.8682	0	-0.052381	-747	0.00104707
2769	41748.4	-21.8682	0	-0.0523536	-748	0.000523536
2783	41770.2	0	0	0	-762	0
2811	41770.2	0	0	0	-790	0.000949099
2830	41770.2	0	0	0	-809	0.0018964
2832	41770.2	0	0	0	-811	0.0018964
2838	41770.2	0	0	0	-817	0.0123985
2845	41770.2	0	0	0	-824	0.0226819
2850	41770.2	0	0	0	-829	0.0226819
2851	41770.2	0	0	0	-830	0.0226819
2855	41770.2	0	0	0	-834	0.0226819
2856	41770.2	-39.6818	0	-0.0949099	-835	0.0226819
2858	41809.9	-39.6818	0	-0.0948199	-837	0.0217535
2875	41849.6	0	0	0	-854	0.0332
2877	41849.6	-445.027	-0.01	-1.05221	-856	0.045266
2881	42294.6	-445.027	-0.01	-1.04125	-860	0.0351134
2884	42739.6	0	0	0	-863	0.0267794
2889	42739.6	0	0	0	-868	0.0285913
2890	42739.6	0	0	0	-869	0.0285913
2894	42739.6	0	0	0	-873	0.0285913
2898	42739.6	0	0	0	-877	0.0285913
2902	42739.6	-547.064	-0.01	-1.26381	-881	0.0293286
2911	43286.7	-547.064	-0.01	-1.24804	-890	0.0176497
2934	43833.8	0	0	0	-913	0.00523457
2947	43833.8	-81.9105	0	-0.186518	-926	0.00523457
2949	43915.7	-81.9105	0	-0.18617	-928	0.00337569
2951	43997.6	0	0	0	-930	0.00151681
2954	43997.6	0	0	0	-933	0.00151681
2955	43997.6	0	0	0	-934	0.00151681
2977	43997.6	-33.4188	0	-0.0758982	-956	0.00151681
2984	44031	-33.4188	0	-0.0758407	-963	0.000758407
2987	44064.4	0	0	0	-966	0
2994	44064.4	0	0	0	-973	0
2999	44064.4	0	0	0	-978	0.0134686
3001	44064.4	0	0	0	-980	0.0265793
3007	44064.4	0	0	0	-986	0.0355912
3008	44064.4	0	0	0	-987	0.0676909
3028	44064.4	0	0	0	-1007	0.0906093
3050	44064.4	0	0	0	-1029	0.0947188
3059	44064.4	0	0	0	-1038	0.0977466
3062	44064.4	0	0	0	-1041	0.100754
3070	44064.4	-601.59	-0.01	-1.34686	-1049	0.100754
3105	44666	-601.59	-0.01	-1.32896	-1084	0.0884772
3114	45267.6	-423.006	-0.01	-0.925804	-1093	0.0762002
3118	45690.6	-1573.14	-0.03	-3.32843	-1097	0.0675677
3120	47263.8	-1191.14	-0.02	-2.45825	-1099	0.0354638
3124	48454.9	-219.96	0	-0.451896	-1103	0.0111556
3139	48674.9	-163.341	0	-0.334453	-1118	0.00666677
3160	48838.2	-163.341	0	-0.333339	-1139	0.00333339
3169	49001.5	0	0	0	-1148	0
3171	49001.5	0	0	0	-1150	0
3172	49001.5	0	0	0	-1151	0.000280745
3191	49001.5	0	0	0	-1170	0.000561332
3212	49001.5	0	0	0	-1191	0.000561332
3230	49001.5	0	0	0	-1209	0.00187991
3232	49001.5	0	0	0	-1211	0.00319502
3247	49001.5	0	0	0	-1226	0.00319502
3275	49001.5	0	0	0	-1254	0.00319502
3276	49001.5	0	0	0	-1255	0.00319502
3305	49001.5	-13.7608	0	-0.0280745	-1284	0.00319502
3320	49015.3	-13.7608	0	-0.0280666	-1299	0.00291509
3321	49029.1	0	0	0	-1300	0.00537728
3330	49029.1	-64.7705	0	-0.131932	-1309	0.00810435
3345	49093.8	-64.7705	0	-0.131758	-1324	0.0102238
3350	49158.6	0	0	0	-1329	0.00951182
3353	49158.6	0	0	0	-1332	0.0109341
3364	49158.6	0	0	0	-1343	0.0123523
3369	49158.6	0	0	0	-1348	0.0123523
3370	49158.6	0	0	0	-1349	0.012934
3402	49158.6	-135.527	0	-0.274936	-1381	0.013515
3410	49294.1	-135.527	0	-0.274182	-1389	0.0107953
3432	49429.7	-171.284	0	-0.345324	-1411	0.0107768
3444	49600.9	-29.7395	0	-0.0599217	-1423	0.0100448
3450	49630.7	-71.3683	0	-0.143592	-1429	0.0094512
3454	49702.1	-71.3683	0	-0.143386	-1433	0.0080268
3456	49773.4	0	0	0	-1435	0.0066024
3460	49773.4	-29.3331	0	-0.0588986	-1439	0.0066024
3462	49802.8	-29.3331	0	-0.0588639	-1441	0.00601696
3463	49832.1	0	0	0	-1442	0.00543152
3474	49832.1	-136.071	0	-0.272316	-1453	0.00543152
3485	49968.2	-136.071	0	-0.271576	-1464	0.00439579
3495	50104.2	0	0	0	-1474	0.00336355
3513	50104.2	0	0	0	-1492	0.0068167
3518	50104.2	0	0	0	-1497	0.0121179
3536	50104.2	0	0	0	-1515	0.0121179
3547	50104.2	0	0	0	-1526	0.0121179
3562	50104.2	0	0	0	-1541	0.0121179
3576	50104.2	0	0	0	-1555	0.0121179
3577	50104.2	-84.5485	0	-0.168461	-1556	0.0121179
3594	50188.8	-84.5485	0	-0.168178	-1573	0.0104509
3610	50273.3	-174.793	0	-0.34648	-1589	0.00878389
3612	50448.1	-270.716	-0.01	-0.533758	-1591	0.00533758
3623	50718.8	0	0	0	-1602	0
3646	50718.8	0	0	0	-1625	0
3650	50718.8	0	0	0	-1629	0
3654	50718.8	0	0	0	-1633	0
3656	50718.8	0	0	0	-1635	0
3662	50718.8	0	0	0	-1641	0.0023948
3675	50718.8	0	0	0	-1654	0.00477815
3686	50718.8	0	0	0	-1665	0.00477815
3696	50718.8	0	0	0	-1675	0.00477815
3709	50718.8	0	0	0	-1688	0.00477815
3715	50718.8	0	0	0	-1694	0.00477815
3721	50718.8	0	0	0	-1700	0.00477815
3727	50718.8	0	0	0	-1706	0.00477815
3730	50718.8	-121.753	0	-0.23948	-1709	0.00477815
3738	50840.6	-121.753	0	-0.238908	-1717	0.00238908
3756	50962.3	0	0	0	-1735	0.00186572
3773	50962.3	0	0	0	-1752	0.00383119
3774	50962.3	0	0	0	-1753	0.00393787
3775	50962.3	0	0	0	-1754	0.00393787
3780	50962.3	0	0	0	-1759	0.00393787
3789	50962.3	0	0	0	-1768	0.00393787
3838	50962.3	0	0	0	-1817	0.00393787
3849	50962.3	0	0	0	-1828	0.00393787
3851	50962.3	-95.259	0	-0.186572	-1830	0.00393787
3865	51057.6	-100.738	0	-0.196915	-1844	0.00207602
3871	51158.3	-5.47915	0	-0.010709	-1850	0.00010709
3881	51163.8	0	0	0	-1860	0
3904	51163.8	0	0	0	-1883	0
3909	51163.8	0	0	0	-1888	0
3922	51163.8	0	0	0	-1901	0
3928	51163.8	0	0	0	-1907	0
3950	51163.8	0	0	0	-1929	0
3958	51163.8	0	0	0	-1937	0.00135316
3959	51163.8	0	0	0	-1938	0.00135316
3970	51163.8	0	0	0	-1949	0.00135316
3976	51163.8	0	0	0	-1955	0.00135316
3977	51163.8	0	0	0	-1956	0.00135316
3986	51163.8	0	0	0	-1965	0.00135316
3994	51163.8	0	0	0	-1973	0.00135316
4000	51163.8	0	0	0	-1979	0.00135316
4018	51163.8	-69.3265	0	-0.135316	-1997	0.00135316
4022	51233.1	0	0	0	-2001	0
4038	51233.1	0	0	0	-2017	8.37436e-05
4073	51233.1	0	0	0	-2052	0.000167473
4076	51233.1	0	0	0	-2055	0.000167473
4096	51233.1	0	0	0	-2075	0.000167473
4099	51233.1	0	0	0	-2078	0.000167473
4106	51233.1	0	0	0	-2085	0.000167473
4121	51233.1	0	0	0	-2100	0.000167473
4135	51233.1	0	0	0	-2114	0.000167473
4143	51233.1	-4.29081	0	-0.00837436	-2122	0.000167473
4171	51237.4	-4.29081	0	-0.00837366	-2150	0.00136689
4185	51241.7	0	0	0	-2164	0.00256322
4186	51241.7	0	0	0	-2165	0.00256322
4188	51241.7	0	0	0	-2167	0.00256322
4190	51241.7	0	0	0	-2169	0.00319006
4192	51241.7	0	0	0	-2171	0.00381611
4207	51241.7	0	0	0	-2186	0.00381611
4234	51241.7	0	0	0	-2213	0.00381611
4263	51241.7	-65.8408	0	-0.128326	-2242	0.00381611
4265	51307.6	-65.8408	0	-0.128161	-2244	0.00282558
4270	51373.4	0	0	0	-2249	0.00183561
4276	51373.4	0	0	0	-2255	0.00183561
4282	51373.4	-32.3059	0	-0.062845	-2261	0.00183561
4307	51405.7	-32.3059	0	-0.0628055	-2286	0.00120792
4331	51438	0	0	0	-2310	0.000580234
4337	51438	0	0	0	-2316	0.000580234
4340	51438	0	0	0	-2319	0.000580234
4348	51438	-14.9317	0	-0.0290201	-2327	0.000580234
4355	51452.9	-14.9317	0	-0.0290117	-2334	0.000290117
4356	51467.9	0	0	0	-2335	0
4360	51467.9	0	0	0	-2339	0
4370	51467.9	0	0	0	-2349	0
4391	51467.9	0	0	0	-2370	0
4406	51467.9	0	0	0	-2385	0
4411	51467.9	0	0	0	-2390	0.000689375
4431	51467.9	0	0	0	-2410	0.0013778
4433	51467.9	0	0	0	-2412	0.0013778
4445	51467.9	0	0	0	-2424	0.00460761
4463	51467.9	0	0	0	-2442	0.00781659
4470	51467.9	0	0	0	-2449	0.00781659
4478	51467.9	0	0	0	-2457	0.00781659
4495	51467.9	0	0	0	-2474	0.00781659
4509	51467.9	-35.5051	0	-0.0689375	-2488	0.00781659
4516	51503.4	-35.5051	0	-0.06889	-2495	0.00713213
4525	51538.9	0	0	0	-2504	0.00644767
4533	51538.9	-167.231	0	-0.323426	-2512	0.00644767
4582	51706.1	-167.231	0	-0.322384	-2561	0.00322384
4589	51873.4	0	0	0	-2568	0
4592	51873.4	0	0	0	-2571	0
4596	51873.4	0	0	0	-2575	0
4612	51873.4	0	0	0	-2591	0
4643	51873.4	0	0	0	-2622	0.0022039
4684	51873.4	0	0	0	-2663	0.00439811
4687	51873.4	0	0	0	-2666	0.00439811
4716	51873.4	0	0	0	-2695	0.00439811
4717	51873.4	0	0	0	-2696	0.00439811
4723	51873.4	0	0	0	-2702	0.00439811
4748	51873.4	0	0	0	-2727	0.00439811
4752	51873.4	0	0	0	-2731	0.00439811
4770	51873.4	-114.576	0	-0.22039	-2749	0.00468823
4781	51987.9	-114.576	0	-0.219906	-2760	0.00278041
4834	52102.5	0	0	0	-2813	0.000582633
4841	52102.5	0	0	0	-2820	0.000582633
4849	52102.5	0	0	0	-2828	0.000582633
4857	52102.5	0	0	0	-2836	0.000582633
4860	52102.5	0	0	0	-2839	0.00399156
4863	52102.5	0	0	0	-2842	0.00737732
4899	52102.5	-15.1872	0	-0.0291402	-2878	0.00741505
4903	52117.7	-15.1872	0	-0.0291317	-2882	0.00716347
4909	52132.9	0	0	0	-2888	0.00687415
4920	52132.9	0	0	0	-2899	0.00687415
4930	52132.9	0	0	0	-2909	0.00687415
4934	52132.9	0	0	0	-2913	0.00687415
4945	52132.9	-178.43	0	-0.341092	-2924	0.00967005
4950	52311.3	-178.43	0	-0.339932	-2929	0.00907027
4974	52489.7	-1.99541	0	-0.00380138	-2953	0.0056903
4981	52491.7	-1.99541	0	-0.00380123	-2960	0.0056525
4999	52493.7	0	0	0	-2978	0.0056147
5001	52493.7	0	0	0	-2980	0.0056147
5010	52493.7	0	0	0	-2989	0.0056147
5011	52493.7	0	0	0	-2990	0.0056147
5026	52493.7	-148.2	0	-0.281525	-3005	0.00627718
5033	52641.9	-148.2	0	-0.280735	-3012	0.00413517
5069	52790.1	0	0	0	-3048	0.00142542
5073	52790.1	0	0	0	-3052	0.00330635
5075	52790.1	0	0	0	-3054	0.00508707
5096	52790.1	0	0	0	-3075	0.00638258
5112	52790.1	0	0	0	-3091	0.00767472
5122	52790.1	0	0	0	-3101	0.00767472
5129	52790.1	-35.1935	0	-0.0666225	-3108	0.00767472
5134	52825.3	-35.1935	0	-0.0665781	-3113	0.00701317
5151	52860.5	-4.9682	0	-0.00939782	-3130	0.00635162
5154	52865.5	-99.7666	0	-0.188362	-3133	0.00625823
5164	52965.3	-94.7984	0	-0.178663	-3143	0.00438286
5191	53060.1	-69.1813	0	-0.130213	-3170	0.00260088
5239	53129.2	-69.1813	0	-0.130044	-3218	0.00147118
5251	53198.4	0	0	0	-3230	0.000170962
5254	53198.4	0	0	0	-3233	0.000170962
5268	53198.4	0	0	0	-3247	0.000170962
5282	53198.4	0	0	0	-3261	0.000170962
5288	53198.4	0	0	0	-3267	0.000170962
5317	53198.4	0	0	0	-3296	0.000170962
5322	53198.4	0	0	0	-3301	0.000170962
5335	53198.4	-9.09644	0	-0.0170962	-3314	0.000170962
5363	53207.5	0	0	0	-3342	0
5366	53207.5	0	0	0	-3345	0
5369	53207.5	0	0	0	-3348	0
5370	53207.5	0	0	0	-3349	0.00223068
5374	53207.5	0	0	0	-3353	0.00223068
5376	53207.5	0	0	0	-3355	0.00223068
5408	53207.5	0	0	0	-3387	0.00223068
5421	53207.5	0	0	0	-3400	0.00223068
5422	53207.5	0	0	0	-3401	0.00223068
5431	53207.5	0	0	0	-3410	0.00223068
5449	53207.5	0	0	0	-3428	0.00223068
5452	53207.5	-118.954	0	-0.223068	-3431	0.00223068
5459	53326.5	0	0	0	-3438	0
5482	53326.5	0	0	0	-3461	0.000725781
5485	53326.5	0	0	0	-3464	0.000725781
5516	53326.5	0	0	0	-3495	0.000725781
5541	53326.5	0	0	0	-3520	0.0036371
5604	53326.5	0	0	0	-3583	0.00653151
5618	53326.5	0	0	0	-3597	0.00653151
5625	53326.5	0	0	0	-3604	0.00653151
5651	53326.5	0	0	0	-3630	0.00653151
5655	53326.5	-38.7315	0	-0.0725781	-3634	0.00653151
5685	53365.2	0	0	0	-3664	0.00580994
5688	53365.2	0	0	0	-3667	0.00580994
5709	53365.2	-155.93	0	-0.291344	-3688	0.00582331
5712	53521.1	-155.93	0	-0.290497	-3691	0.00330959
5719	53677.1	0	0	0	-3698	0.000784409
5792	53677.1	0	0	0	-3771	0.000784409
5795	53677.1	0	0	0	-3774	0.000784409
5823	53677.1	0	0	0	-3802	0.000784409
5830	53677.1	0	0	0	-3809	0.000784409
5832	53677.1	0	0	0	-3811	0.000784409
5834	53677.1	-0.721909	0	-0.00134489	-3813	0.000784409
5838	53677.8	-21.0689	0	-0.0392353	-3817	0.00077097
5842	53698.8	-20.347	0	-0.0378766	-3821	0.000378766
5878	53719.2	0	0	0	-3857	0
5890	53719.2	0	0	0	-3869	0
5926	53719.2	0	0	0	-3905	0
5951	53719.2	0	0	0	-3930	0
5961	53719.2	0	0	0	-3940	0
5964	53719.2	0	0	0	-3943	0
5997	53719.2	0	0	0	-3976	0
6018	53719.2	0	0	0	-3997	0
6023	53719.2	0	0	0	-4002	0
6042	53719.2	0	0	0	-4021	0
6056	53719.2	0	0	0	-4035	0
6078	53719.2	0	0	0	-4057	0
6091	53719.2	0	0	0	-4070	0
6117	53719.2	0	0	0	-4096	0
6119	53719.2	0	0	0	-4098	0
6137	53719.2	0	0	0	-4116	2.77771e-05
6150	53719.2	0	0	0	-4129	5.55526e-05
6154	53719.2	0	0	0	-4133	5.55526e-05
6178	53719.2	0	0	0	-4157	5.55526e-05
6217	53719.2	0	0	0	-4196	0.000628119
6228	53719.2	0	0	0	-4207	0.00120003
6230	53719.2	0	0	0	-4209	0.00120003
6249	53719.2	0	0	0	-4228	0.00120003
6282	53719.2	-1.4922	0	-0.00277771	-4261	0.00120003
6285	53720.7	-1.4922	0	-0.00277763	-4264	0.00117229
6307	53722.2	0	0	0	-4286	0.00114454
6312	53722.2	0	0	0	-4291	0.00114454
6313	53722.2	-30.7789	0	-0.0572598	-4292	0.00114454
6322	53753	-30.7789	0	-0.0572271	-4301	0.000572271
6336	53783.7	0	0	0	-4315	0
6344	53783.7	0	0	0	-4323	0
6355	53783.7	0	0	0	-4334	0.00117806
6389	53783.7	0	0	0	-4368	0.00235334
6399	53783.7	0	0	0	-4378	0.00235334
6412	53783.7	0	0	0	-4391	0.00401019
6433	53783.7	0	0	0	-4412	0.00587017
6495	53783.7	0	0	0	-4474	0.0060787
6533	53783.7	0	0	0	-4512	0.0060787
6560	53783.7	0	0	0	-4539	0.00658946
6564	53783.7	-63.4351	0	-0.117806	-4543	0.00709969
6565	53847.2	-63.4351	0	-0.117667	-4544	0.00592861
6592	53910.6	0	0	0	-4571	0.00475754
6599	53910.6	-89.6812	0	-0.166075	-4578	0.00475754
6600	54000.3	-101.032	0	-0.186747	-4579	0.00323823
6620	54101.3	-11.3512	0	-0.020977	-4599	0.00150984
6630	54112.7	0	0	0	-4609	0.00130034
6634	54112.7	-27.8215	0	-0.0513877	-4613	0.00575829
6645	54140.5	-27.8215	0	-0.0513613	-4624	0.00966771
6706	54168.3	0	0	0	-4685	0.0091588
6715	54168.3	0	0	0	-4694	0.0091588
6732	54168.3	0	0	0	-4711	0.0091588
6734	54168.3	-7.40682	0	-0.0136718	-4713	0.0091588
6751	54175.7	-7.40682	0	-0.01367	-4730	0.00902332
6758	54183.1	0	0	0	-4737	0.00888783
6766	54183.1	-242.945	0	-0.446375	-4745	0.00950569
6797	54426.1	-242.945	0	-0.444392	-4776	0.0056844
6822	54669	0	0	0	-4801	0.00124602
6879	54669	0	0	0	-4858	0.00124602
6894	54669	0	0	0	-4873	0.00124602
6934	54669	0	0	0	-4913	0.00124602
6935	54669	0	0	0	-4914	0.00124602
6982	54669	0	0	0	-4961	0.00124602
6986	54669	-34.102	0	-0.0623401	-4965	0.00124602
6998	54703.1	-34.102	0	-0.0623012	-4977	0.000623012
7010	54737.2	0	0	0	-4989	0
7014	54737.2	0	0	0	-4993	0
7024	54737.2	0	0	0	-5003	0
7037	54737.2	0	0	0	-5016	0
7068	54737.2	0	0	0	-5047	0
7080	54737.2	0	0	0	-5059	0
7099	54737.2	0	0	0	-5078	0
7140	54737.2	0	0	0	-5119	0
7185	54737.2	0	0	0	-5164	0
7188	54737.2	0	0	0	-5167	0
7200	54737.2	0	0	0	-5179	0
7203	54737.2	0	0	0	-5182	0
7226	54737.2	0	0	0	-5205	0
7233	54737.2	0	0	0	-5212	0
7236	54737.2	0	0	0	-5215	0
7237	54737.2	0	0	0	-5216	0
7263	54737.2	0	0	0	-5242	0
7285	54737.2	0	0	0	-5264	0
7305	54737.2	0	0	0	-5284	0
7319	54737.2	0	0	0	-5298	0
7348	54737.2	0	0	0	-5327	0
7374	54737.2	0	0	0	-5353	0
7388	54737.2	0	0	0	-5367	0
7389	54737.2	0	0	0	-5368	0
7409	54737.2	0	0	0	-5388	0.000350772
7466	54737.2	0	0	0	-5445	0.000701298
7479	54737.2	0	0	0	-5458	0.000701298
7526	54737.2	0	0	0	-5505	0.000701298
7550	54737.2	0	0	0	-5529	0.000701298
7567	54737.2	0	0	0	-5546	0.000701298
7578	54737.2	0	0	0	-5557	0.000701298
7582	54737.2	0	0	0	-5561	0.000701298
7611	54737.2	-19.207	0	-0.0350772	-5590	0.000701298
7620	54756.4	-19.207	0	-0.0350649	-5599	0.000350649
7651	54775.6	0	0	0	-5630	0
7698	54775.6	0	0	0	-5677	0
7710	54775.6	0	0	0	-5689	0
7761	54775.6	0	0	0	-5740	0.000137923
7770	54775.6	0	0	0	-5749	0.000275807
7819	54775.6	0	0	0	-5798	0.000275807
7842	54775.6	0	0	0	-5821	0.000275807
7873	54775.6	0	0	0	-5852	0.000275807
7877	54775.6	0	0	0	-5856	0.000275807
7879	54775.6	0	0	0	-5858	0.000275807
7880	54775.6	0	0	0	-5859	0.000275807
7893	54775.6	-7.55585	0	-0.0137923	-5872	0.000275807
7895	54783.2	-7.55585	0	-0.0137904	-5874	0.000137904
7905	54790.7	0	0	0	-5884	0
7937	54790.7	0	0	0	-5916	0
7942	54790.7	0	0	0	-5921	0
7950	54790.7	0	0	0	-5929	0
7982	54790.7	0	0	0	-5961	0
7986	54790.7	0	0	0	-5965	0
8033	54790.7	0	0	0	-6012	0
8045	54790.7	0	0	0	-6024	0
8103	54790.7	0	0	0	-6082	0
8104	54790.7	0	0	0	-6083	0
8119	54790.7	0	0	0	-6098	0
8140	54790.7	0	0	0	-6119	0
8208	54790.7	0	0	0	-6187	0
8258	54790.7	0	0	0	-6237	0
8278	54790.7	0	0	0	-6257	0
8298	54790.7	0	0	0	-6277	0
8312	54790.7	0	0	0	-6291	0
8325	54790.7	0	0	0	-6304	0
8337	54790.7	0	0	0	-6316	0
8354	54790.7	0	0	0	-6333	0
8366	54790.7	0	0	0	-6345	0
8368	54790.7	0	0	0	-6347	0.00364928
8386	54790.7	0	0	0	-6365	0.00727202
8390	54790.7	0	0	0	-6369	0.00727202
8391	54790.7	0	0	0	-6370	0.00727202
8419	54790.7	0	0	0	-6398	0.00727202
8452	54790.7	0	0	0	-6431	0.00727202
8454	54790.7	0	0	0	-6433	0.00727202
8456	54790.7	0	0	0	-6435	0.00727202
8463	54790.7	-200.679	0	-0.364928	-6442	0.00727202
8508	54991.4	-200.679	0	-0.363601	-6487	0.00363601
8513	55192.1	0	0	0	-6492	0
8538	55192.1	0	0	0	-6517	0
8555	55192.1	0	0	0	-6534	0
8579	55192.1	0	0	0	-6558	0.00169282
8585	55192.1	0	0	0	-6564	0.00169282
8603	55192.1	0	0	0	-6582	0.00169282
8613	55192.1	0	0	0	-6592	0.00169282
8630	55192.1	0	0	0	-6609	0.00169282
8644	55192.1	0	0	0	-6623	0.00169282
8664	55192.1	0	0	0	-6643	0.00169282
8679	55192.1	0	0	0	-6658	0.00169282
8732	55192.1	-93.5888	0	-0.169282	-6711	0.00169282
8735	55285.7	0	0	0	-6714	0
8747	55285.7	0	0	0	-6726	0.00079645
8768	55285.7	0	0	0	-6747	0.00159163
8783	55285.7	0	0	0	-6762	0.00159163
8806	55285.7	0	0	0	-6785	0.00159163
8807	55285.7	0	0	0	-6786	0.00281951
8820	55285.7	0	0	0	-6799	0.00404437
8829	55285.7	0	0	0	-6808	0.00404437
8832	55285.7	0	0	0	-6811	0.00404437
8849	55285.7	-44.0674	0	-0.079645	-6828	0.00404437
8863	55329.8	-44.0674	0	-0.0795816	-6842	0.00325051
8873	55373.8	0	0	0	-6852	0.00245665
8890	55373.8	0	0	0	-6869	0.00245665
8902	55373.8	-68.1846	0	-0.122984	-6881	0.00245665
8906	55442	-68.1846	0	-0.122833	-6885	0.00122833
8923	55510.2	0	0	0	-6902	0
8929	55510.2	0	0	0	-6908	0
8931	55510.2	0	0	0	-6910	0
8939	55510.2	0	0	0	-6918	0
8971	55510.2	0	0	0	-6950	0.000617233
8990	55510.2	0	0	0	-6969	0.0012337
9004	55510.2	0	0	0	-6983	0.0012337
9021	55510.2	0	0	0	-7000	0.0012337
9073	55510.2	0	0	0	-7052	0.0012337
9091	55510.2	0	0	0	-7070	0.00263746
9114	55510.2	0	0	0	-7093	0.00403728
9157	55510.2	0	0	0	-7136	0.005893
9192	55510.2	-34.2839	0	-0.0617233	-7171	0.00774181
9227	55544.5	-34.2839	0	-0.0616852	-7206	0.00712898
9279	55578.8	0	0	0	-7258	0.00651615
9284	55578.8	0	0	0	-7263	0.00651615
9301	55578.8	0	0	0	-7280	0.00651615
9312	55578.8	-78.2255	0	-0.140549	-7291	0.00651615
9349	55657	-78.2255	0	-0.140352	-7328	0.00511785
9369	55735.2	-104.042	0	-0.186324	-7348	0.00371955
9384	55839.3	-104.042	0	-0.185977	-7363	0.00185977
9409	55943.3	0	0	0	-7388	0
9518	55943.3	0	0	0	-7497	0
9523	55943.3	0	0	0	-7502	0
9531	55943.3	0	0	0	-7510	0
9543	55943.3	0	0	0	-7522	0
9606	55943.3	0	0	0	-7585	0.0014364
9614	55943.3	0	0	0	-7593	0.00286868
9640	55943.3	0	0	0	-7619	0.00286868
9721	55943.3	0	0	0	-7700	0.00286868
9730	55943.3	0	0	0	-7709	0.00286868
9795	55943.3	0	0	0	-7774	0.00286868
9815	55943.3	0	0	0	-7794	0.00286868
9851	55943.3	0	0	0	-7830	0.00286868
9876	55943.3	-80.4725	0	-0.14364	-7855	0.00286868
9903	56023.8	-80.4725	0	-0.143434	-7882	0.00143434
9904	56104.2	0	0	0	-7883	0
9969	56104.2	0	0	0	-7948	0
9981	56104.2	0	0	0	-7960	0
9991	56104.2	0	0	0	-7970	0
9999	56104.2	0	0	0	-7978	0
10032	56104.2	0	0	0	-8011	0
10066	56104.2	0	0	0	-8045	0
10146	56104.2	0	0	0	-8125	0
10161	56104.2	0	0	0	-8140	0
10173	56104.2	0	0	0	-8152	0
10188	56104.2	0	0	0	-8167	0
10219	56104.2	0	0	0	-8198	0
10246	56104.2	0	0	0	-8225	0
10308	56104.2	0	0	0	-8287	0
10336	56104.2	0	0	0	-8315	0
10365	56104.2	0	0	0	-8344	0
10370	56104.2	0	0	0	-8349	0
10375	56104.2	0	0	0	-8354	0
10394	56104.2	0	0	0	-8373	0
10409	56104.2	0	0	0	-8388	0
10467	56104.2	0	0	0	-8446	0
10485	56104.2	0	0	0	-8464	0
10487	56104.2	0	0	0	-8466	0
10497	56104.2	0	0	0	-8476	0
10542	56104.2	0	0	0	-8521	0
10545	56104.2	0	0	0	-8524	0
10568	56104.2	0	0	0	-8547	0
10582	56104.2	0	0	0	-8561	0
10593	56104.2	0	0	0	-8572	0
10602	56104.2	0	0	0	-8581	0
10615	56104.2	0	0	0	-8594	0
10711	56104.2	0	0	0	-8690	0
10714	56104.2	0	0	0	-8693	0
10732	56104.2	0	0	0	-8711	0
10772	56104.2	0	0	0	-8751	0
10774	56104.2	0	0	0	-8753	0
10777	56104.2	0	0	0	-8756	0
10789	56104.2	0	0	0	-8768	0
10825	56104.2	0	0	0	-8804	0
10863	56104.2	0	0	0	-8842	0.00148243
10893	56104.2	0	0	0	-8872	0.00296048
10929	56104.2	0	0	0	-8908	0.00296048
10981	56104.2	0	0	0	-8960	0.00296048
10984	56104.2	0	0	0	-8963	0.00296048
11003	56104.2	0	0	0	-8982	0.00296048
11004	56104.2	0	0	0	-8983	0.00296048
11009	56104.2	0	0	0	-8988	0.00296048
11043	56104.2	-83.2943	0	-0.148243	-9022	0.00296048
11047	56187.5	-83.2943	0	-0.148024	-9026	0.00148024
11056	56270.8	0	0	0	-9035	0
11072	56270.8	0	0	0	-9051	0
11075	56270.8	0	0	0	-9054	0
11096	56270.8	0	0	0	-9075	0
11108	56270.8	0	0	0	-9087	0.000436174
11138	56270.8	0	0	0	-9117	0.000871967
11140	56270.8	0	0	0	-9119	0.00144979
11179	56270.8	0	0	0	-9158	0.0025812
11184	56270.8	0	0	0	-9163	0.00313484
11192	56270.8	0	0	0	-9171	0.00313484
11207	56270.8	0	0	0	-9186	0.00313484
11272	56270.8	0	0	0	-9251	0.00313484
11278	56270.8	-24.5546	0	-0.0436174	-9257	0.00313484
11340	56295.4	-24.5546	0	-0.0435984	-9319	0.00433318
11349	56319.9	-32.5904	0	-0.0578331	-9328	0.00552761
11356	56352.5	-63.9228	0	-0.113305	-9335	0.00495214
11369	56416.5	-31.3324	0	-0.0555068	-9348	0.00382342
11379	56447.8	0	0	0	-9358	0.00327017
11390	56447.8	0	0	0	-9369	0.00327017
11397	56447.8	0	0	0	-9376	0.00327017
11403	56447.8	0	0	0	-9382	0.00327017
11469	56447.8	-92.5998	0	-0.163776	-9448	0.00327017
11478	56540.4	-92.5998	0	-0.163509	-9457	0.00163509
11491	56633	0	0	0	-9470	0
11506	56633	0	0	0	-9485	0.00417335
11532	56633	0	0	0	-9511	0.008312
11563	56633	0	0	0	-9542	0.008312
11591	56633	0	0	0	-9570	0.008312
11642	56633	0	0	0	-9621	0.008312
11650	56633	0	0	0	-9629	0.008312
11656	56633	0	0	0	-9635	0.008312
11684	56633	0	0	0	-9663	0.008312
11714	56633	-237.34	0	-0.417335	-9693	0.008312
11721	56870.3	-237.34	0	-0.4156	-9700	0.004156
11770	57107.7	0	0	0	-9749	0
11774	57107.7	0	0	0	-9753	0
11779	57107.7	0	0	0	-9758	0
11867	57107.7	0	0	0	-9846	0.000199847
11876	57107.7	0	0	0	-9855	0.000399614
11890	57107.7	0	0	0	-9869	0.000399614
11898	57107.7	0	0	0	-9877	0.000399614
11910	57107.7	0	0	0	-9889	0.000399614
11920	57107.7	0	0	0	-9899	0.000399614
11943	57107.7	0	0	0	-9922	0.000399614
11991	57107.7	0	0	0	-9970	0.000399614
12029	57107.7	-11.4151	0	-0.0199847	-10008	0.000399614
12038	57119.1	-11.4151	0	-0.0199807	-10017	0.000199807
12070	57130.5	0	0	0	-10049	0
12087	57130.5	0	0	0	-10066	0
12143	57130.5	0	0	0	-10122	0
12159	57130.5	0	0	0	-10138	0
12169	57130.5	0	0	0	-10148	0
12186	57130.5	0	0	0	-10165	0
12188	57130.5	0	0	0	-10167	0
12221	57130.5	0	0	0	-10200	0.00190496
12249	57130.5	0	0	0	-10228	0.00380268
12279	57130.5	0	0	0	-10258	0.00380268
12436	57130.5	0	0	0	-10415	0.00380268
12468	57130.5	0	0	0	-10447	0.00380268
12479	57130.5	0	0	0	-10458	0.00380268
12511	57130.5	0	0	0	-10490	0.00380268
12514	57130.5	0	0	0	-10493	0.00380268
12558	57130.5	-109.039	0	-0.190496	-10537	0.00380268
12566	57239.5	-109.039	0	-0.190134	-10545	0.00190134
12572	57348.6	0	0	0	-10551	0
12605	57348.6	0	0	0	-10584	0
12613	57348.6	0	0	0	-10592	0
12656	57348.6	0	0	0	-10635	0
12784	57348.6	0	0	0	-10763	0
12815	57348.6	0	0	0	-10794	0
12843	57348.6	0	0	0	-10822	0
12863	57348.6	0	0	0	-10842	0
12878	57348.6	0	0	0	-10857	0
12893	57348.6	0	0	0	-10872	0
12903	57348.6	0	0	0	-10882	0
12914	57348.6	0	0	0	-10893	0
12928	57348.6	0	0	0	-10907	0
12967	57348.6	0	0	0	-10946	0
12999	57348.6	0	0	0	-10978	0
13068	57348.6	0	0	0	-11047	0
13074	57348.6	0	0	0	-11053	0
13107	57348.6	0	0	0	-11086	0
13118	57348.6	0	0	0	-11097	0
13146	57348.6	0	0	0	-11125	0
13195	57348.6	0	0	0	-11174	0
13199	57348.6	0	0	0	-11178	0
13226	57348.6	0	0	0	-11205	0
13271	57348.6	0	0	0	-11250	0
13314	57348.6	0	0	0	-11293	0
13395	57348.6	0	0	0	-11374	0
13437	57348.6	0	0	0	-11416	0
13462	57348.6	0	0	0	-11441	0
13466	57348.6	0	0	0	-11445	0
13578	57348.6	0	0	0	-11557	0
13593	57348.6	0	0	0	-11572	0
13614	57348.6	0	0	0	-11593	0
13638	57348.6	0	0	0	-11617	0
13639	57348.6	0	0	0	-11618	0
13676	57348.6	0	0	0	-11655	0
13683	57348.6	0	0	0	-11662	0
13717	57348.6	0	0	0	-11696	0
13737	57348.6	0	0	0	-11716	0
13750	57348.6	0	0	0	-11729	0
13755	57348.6	0	0	0	-11734	0
13876	57348.6	0	0	0	-11855	0
13880	57348.6	0	0	0	-11859	0
13887	57348.6	0	0	0	-11866	0
13893	57348.6	0	0	0	-11872	0
13957	57348.6	0	0	0	-11936	0
14016	57348.6	0	0	0	-11995	0
14018	57348.6	0	0	0	-11997	0
14033	57348.6	0	0	0	-12012	0
14056	57348.6	0	0	0	-12035	0
14062	57348.6	0	0	0	-12041	0
14063	57348.6	0	0	0	-12042	0
14075	57348.6	0	0	0	-12054	0
14083	57348.6	0	0	0	-12062	0
14097	57348.6	0	0	0	-12076	0
14116	57348.6	0	0	0	-12095	0
14167	57348.6	0	0	0	-12146	0.00493222
14174	57348.6	0	0	0	-12153	0.00981603
14186	57348.6	0	0	0	-12165	0.00981603
14194	57348.6	0	0	0	-12173	0.00981603
14198	57348.6	0	0	0	-12177	0.00981603
14298	57348.6	0	0	0	-12277	0.00981603
14315	57348.6	0	0	0	-12294	0.00981603
14339	57348.6	0	0	0	-12318	0.00981603
14376	57348.6	-284.258	0	-0.493222	-12355	0.00981603
14480	57632.8	-284.258	0	-0.490801	-12459	0.00490801
14490	57917.1	0	0	0	-12469	0
14509	57917.1	0	0	0	-12488	0
14556	57917.1	0	0	0	-12535	0
14560	57917.1	0	0	0	-12539	0
14609	57917.1	0	0	0	-12588	0
14686	57917.1	0	0	0	-12665	0
14708	57917.1	0	0	0	-12687	0
14710	57917.1	0	0	0	-12689	0
14782	57917.1	0	0	0	-12761	0
14885	57917.1	0	0	0	-12864	0
14888	57917.1	0	0	0	-12867	0
14893	57917.1	0	0	0	-12872	0
14924	57917.1	0	0	0	-12903	0
15023	57917.1	0	0	0	-13002	0
15027	57917.1	0	0	0	-13006	0
15030	57917.1	0	0	0	-13009	0
15047	57917.1	0	0	0	-13026	0
15076	57917.1	0	0	0	-13055	0
15103	57917.1	0	0	0	-13082	0
15122	57917.1	0	0	0	-13101	0
15147	57917.1	0	0	0	-13126	0
15191	57917.1	0	0	0	-13170	0
15195	57917.1	0	0	0	-13174	0
15226	57917.1	0	0	0	-13205	0
15242	57917.1	0	0	0	-13221	0
15289	57917.1	0	0	0	-13268	0
15322	57917.1	0	0	0	-13301	0
15374	57917.1	0	0	0	-13353	0
15475	57917.1	0	0	0	-13454	0
15497	57917.1	0	0	0	-13476	0
15570	57917.1	0	0	0	-13549	0
15583	57917.1	0	0	0	-13562	0
15592	57917.1	0	0	0	-13571	0
15658	57917.1	0	0	0	-13637	0
15667	57917.1	0	0	0	-13646	0
15675	57917.1	0	0	0	-13654	0
15770	57917.1	0	0	0	-13749	0
15813	57917.1	0	0	0	-13792	0
15814	57917.1	0	0	0	-13793	0
15841	57917.1	0	0	0	-13820	0
15863	57917.1	0	0	0	-13842	0
15924	57917.1	0	0	0	-13903	0
15989	57917.1	0	0	0	-13968	0
16049	57917.1	0	0	0	-14028	0
16068	57917.1	0	0	0	-14047	0
16073	57917.1	0	0	0	-14052	0
16086	57917.1	0	0	0	-14065	0
16092	57917.1	0	0	0	-14071	0
16097	57917.1	0	0	0	-14076	0
16107	57917.1	0	0	0	-14086	0
16132	57917.1	0	0	0	-14111	0
16222	57917.1	0	0	0	-14201	0.00391727
16226	57917.1	0	0	0	-14205	0.00870779
16258	57917.1	0	0	0	-14237	0.00960996
16283	57917.1	0	0	0	-14262	0.00960996
16291	57917.1	0	0	0	-14270	0.00960996
16302	57917.1	0	0	0	-14281	0.00960996
16326	57917.1	0	0	0	-14305	0.00960996
16373	57917.1	0	0	0	-14352	0.00960996
16374	57917.1	-227.769	0	-0.391727	-14353	0.00960996
16386	58144.9	-280.991	0	-0.480936	-14365	0.00571508
16400	58425.9	-53.2219	0	-0.0910102	-14379	0.000910102
16408	58479.1	0	0	0	-14387	0
16411	58479.1	0	0	0	-14390	0.000169686
16469	58479.1	0	0	0	-14448	0.000339315
16488	58479.1	0	0	0	-14467	0.000339315
16526	58479.1	0	0	0	-14505	0.000339315
16546	58479.1	0	0	0	-14525	0.000339315
16583	58479.1	0	0	0	-14562	0.000339315
16590	58479.1	0	0	0	-14569	0.000339315
16611	58479.1	0	0	0	-14590	0.000339315
16702	58479.1	-9.92479	0	-0.0169686	-14681	0.000339315
16718	58489	-9.92479	0	-0.0169658	-14697	0.000169658
16743	58498.9	0	0	0	-14722	0
16851	58498.9	0	0	0	-14830	0
16855	58498.9	0	0	0	-14834	0
16858	58498.9	0	0	0	-14837	0
16940	58498.9	0	0	0	-14919	0
17035	58498.9	0	0	0	-15014	0
17044	58498.9	0	0	0	-15023	0
17070	58498.9	0	0	0	-15049	0
17084	58498.9	0	0	0	-15063	0
17100	58498.9	0	0	0	-15079	0
17147	58498.9	0	0	0	-15126	0
17192	58498.9	0	0	0	-15171	0
17216	58498.9	0	0	0	-15195	0
17261	58498.9	0	0	0	-15240	0
17283	58498.9	0	0	0	-15262	0
17296	58498.9	0	0	0	-15275	0
17317	58498.9	0	0	0	-15296	0
17320	58498.9	0	0	0	-15299	0.00114774
17398	58498.9	0	0	0	-15377	0.00229285
17417	58498.9	0	0	0	-15396	0.00114774
17419	58498.9	0	0	0	-15398	0
17426	58498.9	0	0	0	-15405	0
17500	58498.9	0	0	0	-15479	0
17518	58498.9	0	0	0	-15497	0
17618	58498.9	0	0	0	-15597	0
17663	58498.9	-67.2188	0	-0.114774	-15642	0
17666	58566.1	-67.2188	0	-0.114643	-15645	-0.00114906
17671	58633.4	67.2188	0	0.114774	-15650	-0.00229812
17703	58566.1	67.2188	0	0.114906	-15682	-0.00114906
17716	58498.9	0	0	0	-15695	0
17725	58498.9	0	0	0	-15704	0
17735	58498.9	0	0	0	-15714	0
17846	58498.9	0	0	0	-15825	0
17852	58498.9	0	0	0	-15831	0
17892	58498.9	0	0	0	-15871	0
17933	58498.9	0	0	0	-15912	0
17963	58498.9	0	0	0	-15942	0
18055	58498.9	0	0	0	-16034	0
18088	58498.9	0	0	0	-16067	0
18106	58498.9	0	0	0	-16085	0
18184	58498.9	0	0	0	-16163	0
18246	58498.9	0	0	0	-16225	0
18306	58498.9	0	0	0	-16285	0
18308	58498.9	0	0	0	-16287	0.00114774
18318	58498.9	0	0	0	-16297	0.00229285
18369	58498.9	0	0	0	-16348	0.00229285
18402	58498.9	0	0	0	-16381	0.00229285
18421	58498.9	0	0	0	-16400	0.00229285
18442	58498.9	0	0	0	-16421	0.00229285
18463	58498.9	0	0	0	-16442	0.00229285
18477	58498.9	0	0	0	-16456	0.00229285
18509	58498.9	-67.2188	0	-0.114774	-16488	0.00229285
18599	58566.1	-67.2188	0	-0.114643	-16578	0.00114643
18603	58633.4	0	0	0	-16582	0
18673	58633.4	0	0	0	-16652	0
18911	58633.4	0	0	0	-16890	0
18950	58633.4	0	0	0	-16929	0
18967	58633.4	0	0	0	-16946	0
19043	58633.4	0	0	0	-17022	0
19111	58633.4	0	0	0	-17090	0
19136	58633.4	0	0	0	-17115	0
19209	58633.4	0	0	0	-17188	0
19225	58633.4	0	0	0	-17204	0
19264	58633.4	0	0	0	-17243	0
19283	58633.4	0	0	0	-17262	0
19293	58633.4	0	0	0	-17272	0
19308	58633.4	0	0	0	-17287	0
19311	58633.4	0	0	0	-17290	0
19337	58633.4	0	0	0	-17316	0
19403	58633.4	0	0	0	-17382	0
19405	58633.4	0	0	0	-17384	0
19430	58633.4	0	0	0	-17409	0
19447	58633.4	0	0	0	-17426	0
19530	58633.4	0	0	0	-17509	0
19548	58633.4	0	0	0	-17527	0
19562	58633.4	0	0	0	-17541	0
19636	58633.4	0	0	0	-17615	0
19680	58633.4	0	0	0	-17659	0
19695	58633.4	0	0	0	-17674	0
19721	58633.4	0	0	0	-17700	0
19745	58633.4	0	0	0	-17724	0
19768	58633.4	0	0	0	-17747	0
19821	58633.4	0	0	0	-17800	0
19837	58633.4	0	0	0	-17816	0.0029802
19917	58633.4	0	0	0	-17896	0.00594268
19925	58633.4	0	0	0	-17904	0.00594268
19991	58633.4	0	0	0	-17970	0.00594268
20047	58633.4	0	0	0	-18026	0.00594268
20126	58633.4	0	0	0	-18105	0.00594268
20152	58633.4	0	0	0	-18131	0.00594268
20168	58633.4	0	0	0	-18147	0.00594268
20212	58633.4	-175.261	0	-0.29802	-18191	0.00594268
20224	58808.6	-175.261	0	-0.297134	-18203	0.00297134
20229	58983.9	0	0	0	-18208	0
20295	58983.9	0	0	0	-18274	0
20340	58983.9	0	0	0	-18319	0
20347	58983.9	0	0	0	-18326	0
20358	58983.9	0	0	0	-18337	0.00196096
20372	58983.9	0	0	0	-18351	0.00391425
20424	58983.9	0	0	0	-18403	0.00391425
20455	58983.9	0	0	0	-18434	0.00391425
20503	58983.9	0	0	0	-18482	0.00391425
20791	58983.9	0	0	0	-18770	0.00391425
20908	58983.9	0	0	0	-18887	0.00391425
21021	58983.9	0	0	0	-19000	0.00391425
21027	58983.9	-115.892	0	-0.196096	-19006	0.00391425
21044	59099.8	-115.892	0	-0.195713	-19023	0.00195713
21054	59215.7	0	0	0	-19033	0
21081	59215.7	0	0	0	-19060	0
21122	59215.7	0	0	0	-19101	0
21181	59215.7	0	0	0	-19160	0
21211	59215.7	0	0	0	-19190	0
21286	59215.7	0	0	0	-19265	0
21298	59215.7	0	0	0	-19277	0
21328	59215.7	0	0	0	-19307	0
21381	59215.7	0	0	0	-19360	0
21417	59215.7	0	0	0	-19396	0
21479	59215.7	0	0	0	-19458	0
21566	59215.7	0	0	0	-19545	0
21598	59215.7	0	0	0	-19577	0
21606	59215.7	0	0	0	-19585	0
21690	59215.7	0	0	0	-19669	0.0028365
21692	59215.7	0	0	0	-19671	0.00565695
21708	59215.7	0	0	0	-19687	0.00565695
21736	59215.7	0	0	0	-19715	0.00565695
21815	59215.7	0	0	0	-19794	0.00565695
21826	59215.7	0	0	0	-19805	0.00565695
21849	59215.7	0	0	0	-19828	0.00565695
21866	59215.7	0	0	0	-19845	0.00565695
21879	59215.7	-168.443	0	-0.28365	-19858	0.00565695
21949	59384.1	-168.443	0	-0.282847	-19928	0.00282847
21977	59552.6	0	0	0	-19956	0
21992	59552.6	0	0	0	-19971	0
22014	59552.6	0	0	0	-19993	0
22039	59552.6	0	0	0	-20018	0
22114	59552.6	0	0	0	-20093	0
22258	59552.6	0	0	0	-20237	-0.0028365
22309	59552.6	0	0	0	-20288	-0.00568913
22361	59552.6	0	0	0	-20340	-0.00568913
22464	59552.6	0	0	0	-20443	-0.00568913
22495	59552.6	0	0	0	-20474	-0.00568913
22512	59552.6	0	0	0	-20491	-0.00568913
22540	59552.6	0	0	0	-20519	-0.00568913
22562	59552.6	0	0	0	-20541	-0.00568913
22567	59552.6	168.443	0	0.28365	-20546	-0.00568913
22589	59384.1	168.443	0	0.284456	-20568	-0.00284456
22605	59215.7	0	0	0	-20584	0
22625	59215.7	0	0	0	-20604	0
22633	59215.7	0	0	0	-20612	0
22673	59215.7	0	0	0	-20652	0
22706	59215.7	0	0	0	-20685	0
22743	59215.7	0	0	0	-20722	0
22857	59215.7	0	0	0	-20836	0
22863	59215.7	0	0	0	-20842	0
22865	59215.7	0	0	0	-20844	0
22974	59215.7	0	0	0	-20953	0
22979	59215.7	0	0	0	-20958	0
22981	59215.7	0	0	0	-20960	0
23000	59215.7	0	0	0	-20979	0
23022	59215.7	0	0	0	-21001	0
23111	59215.7	0	0	0	-21090	0
23118	59215.7	0	0	0	-21097	0
23133	59215.7	0	0	0	-21112	0
23272	59215.7	0	0	0	-21251	0
23382	59215.7	0	0	0	-21361	0
23394	59215.7	0	0	0	-21373	0
23407	59215.7	0	0	0	-21386	0
23411	59215.7	0	0	0	-21390	0
23418	59215.7	0	0	0	-21397	0
23435	59215.7	0	0	0	-21414	0
23458	59215.7	0	0	0	-21437	0
23515	59215.7	0	0	0	-21494	0
23579	59215.7	0	0	0	-21558	0
23605	59215.7	0	0	0	-21584	0
23674	59215.7	0	0	0	-21653	0
23681	59215.7	0	0	0	-21660	0
23692	59215.7	0	0	0	-21671	0
23724	59215.7	0	0	0	-21703	0
23744	59215.7	0	0	0	-21723	0
23763	59215.7	0	0	0	-21742	0
23809	59215.7	0	0	0	-21788	0
23869	59215.7	0	0	0	-21848	0
23989	59215.7	0	0	0	-21968	0
24000	59215.7	0	0	0	-21979	0
24023	59215.7	0	0	0	-22002	0
24026	59215.7	0	0	0	-22005	0
24059	59215.7	0	0	0	-22038	0
24084	59215.7	0	0	0	-22063	0
24087	59215.7	0	0	0	-22066	0
24093	59215.7	0	0	0	-22072	0
24094	59215.7	0	0	0	-22073	0
24170	59215.7	0	0	0	-22149	0.0028365
24254	59215.7	0	0	0	-22233	0.00565695
24287	59215.7	0	0	0	-22266	0.00565695
24364	59215.7	0	0	0	-22343	0.00565695
24430	59215.7	0	0	0	-22409	0.00565695
24466	59215.7	0	0	0	-22445	0.00565695
24488	59215.7	0	0	0	-22467	0.00565695
24570	59215.7	0	0	0	-22549	0.00565695
24638	59215.7	-168.443	0	-0.28365	-22617	0.00565695
24752	59384.1	-168.443	0	-0.282847	-22731	0.00282847
24792	59552.6	0	0	0	-22771	0
24838	59552.6	0	0	0	-22817	0
24893	59552.6	0	0	0	-22872	0
24935	59552.6	0	0	0	-22914	0
24937	59552.6	0	0	0	-22916	0
24956	59552.6	0	0	0	-22935	0
24977	59552.6	0	0	0	-22956	0
24997	59552.6	0	0	0	-22976	0
25031	59552.6	0	0	0	-23010	-0.0028365
25136	59552.6	0	0	0	-23115	-0.00568913
25173	59552.6	0	0	0	-23152	-0.00568913
25203	59552.6	0	0	0	-23182	-0.00568913
25260	59552.6	0	0	0	-23239	-0.00568913
25307	59552.6	0	0	0	-23286	-0.00568913
25345	59552.6	0	0	0	-23324	-0.00568913
25442	59552.6	0	0	0	-23421	-0.00568913
25507	59552.6	168.443	0	0.28365	-23486	-0.00568913
25543	59384.1	168.443	0	0.284456	-23522	-0.00284456
25574	59215.7	0	0	0	-23553	0
25608	59215.7	0	0	0	-23587	0
25611	59215.7	0	0	0	-23590	0
25613	59215.7	0	0	0	-23592	0
25700	59215.7	0	0	0	-23679	0
25752	59215.7	0	0	0	-23731	0
25845	59215.7	0	0	0	-23824	0
25893	59215.7	0	0	0	-23872	0
25917	59215.7	0	0	0	-23896	0
25965	59215.7	0	0	0	-23944	0
25986	59215.7	0	0	0	-23965	0
26018	59215.7	0	0	0	-23997	0
26077	59215.7	0	0	0	-24056	0
26170	59215.7	0	0	0	-24149	0
26258	59215.7	0	0	0	-24237	0
26370	59215.7	0	0	0	-24349	0
26384	59215.7	0	0	0	-24363	0
[truncated: 1,124 more rows]
